# Supplementary material for: Poly[μ6-adipato-diaquadi-μ2-oxalato-digadolinium(III)]
Source: Acta Crystallogr Sect E Struct Rep Online. 2010 Sep 15;66(Pt 10):m1263. doi: 10.1107/S1600536810036111 (PMC2983238; doi:10.1107/S1600536810036111)
Supplement: Supplementary file 1 [file e-66-m1263-sup1.cif]

##############################################################################
###                                                                        ###
###        Electronic paper (Acta Crystallographica Section E)             ###
###                                                                        ###
##############################################################################
#                                                                            #
# This CIF contains the data in a paper accepted for publication in Acta     #
# Crystallographica Section E. It conforms to the requirements of Notes      #
# for Authors for Section E, and has been peer reviewed under the auspices   #
# of the IUCr Commission on Journals.                                        #
#                                                                            #
# Full details of the Crystallographic Information File format               #
# are given in the paper "The Crystallographic Information File (CIF):       #
# a New Standard Archive File for Crystallography" by S. R. Hall, F. H.      #
# Allen and I. D. Brown [Acta Cryst. (1991), A47, 655-685].                  #
#                                                                            #
# The current version of the core CIF dictionary is obtainable from          #
# ftp://ftp.iucr.org/pub/cif_core.dic. The current version number is 2.4.    #
#                                                                            #
# Software is freely available for graphical display of the structure(s) in  #
# this CIF.  For information consult the CIF home page http://www.iucr.org/  #
# cif/home.html                                                              #
#                                                                            #
# This file may be used for bona fide research purposes within the           #
# scientific community so long as proper attribution is given to the journal # 
# article from which it was obtained.                                        #
#                                                                            #
##############################################################################
                                             
data_I
_audit_creation_method     SHELXL-97
_chemical_name_systematic
;
Poly[\m~6~-adipato-diaquadi-\m~2~-oxalato-digadolinium(III)]
;
_chemical_name_common     ?
_chemical_formula_moiety     'C10 H12 Gd2 O14'
_chemical_formula_sum     'C10 H12 Gd2 O14'
_chemical_formula_iupac     '[Gd2 (C6 H8 O4) (C2 O4)2 (H2 O)2]'
_chemical_formula_weight     670.70
_chemical_melting_point     ?
_symmetry_cell_setting     triclinic
_symmetry_space_group_name_H-M     'P -1'
_symmetry_space_group_name_Hall     '-P 1'
loop_
    _symmetry_equiv_pos_as_xyz
    'x, y, z'
    '-x, -y, -z'
_cell_length_a     6.815(4)
_cell_length_b     6.982(4)
_cell_length_c     8.997(7)
_cell_angle_alpha     104.759(10)
_cell_angle_beta     108.110(10)
_cell_angle_gamma     104.320(7)
_cell_volume     367.8(4)
_cell_formula_units_Z     1
_cell_measurement_reflns_used     238
_cell_measurement_theta_min     2.6
_cell_measurement_theta_max     28.3
_cell_measurement_temperature     295(2)
_exptl_crystal_description     plate
_exptl_crystal_colour     colorless
_exptl_crystal_size_max     0.23
_exptl_crystal_size_mid     0.11
_exptl_crystal_size_min     0.08
_exptl_crystal_density_diffrn     3.028
_exptl_crystal_density_meas     ?
_exptl_crystal_density_method     'not measured'
_exptl_crystal_F_000     312
_exptl_absorpt_coefficient_mu     9.021
_exptl_absorpt_correction_type     multi-scan
_exptl_absorpt_process_details     '(SADABS; Sheldrick, 2003)'
_exptl_absorpt_correction_T_min     0.241
_exptl_absorpt_correction_T_max     0.491
_exptl_special_details
;
;
_diffrn_ambient_temperature     295(2)
_diffrn_radiation_type     MoK\a
_diffrn_radiation_wavelength     0.71073
_diffrn_radiation_source     'fine-focus sealed tube'
_diffrn_radiation_monochromator     graphite
_diffrn_measurement_device_type     'Bruker SMART APEXII CCD area-detector'
_diffrn_measurement_method     '\f and \w scans'
_diffrn_detector_area_resol_mean     ?
_diffrn_reflns_number     1751
_diffrn_reflns_av_R_equivalents     0.0131
_diffrn_reflns_av_sigmaI/netI     0.0241
_diffrn_reflns_theta_min     2.55
_diffrn_reflns_theta_max     25.00
_diffrn_reflns_theta_full     25.00
_diffrn_measured_fraction_theta_max     0.957
_diffrn_measured_fraction_theta_full     0.957
_diffrn_reflns_limit_h_min     -7
_diffrn_reflns_limit_h_max     8
_diffrn_reflns_limit_k_min     -7
_diffrn_reflns_limit_k_max     8
_diffrn_reflns_limit_l_min     -9
_diffrn_reflns_limit_l_max     10
_diffrn_standards_number     ?
_diffrn_standards_interval_count     ?
_diffrn_standards_interval_time     ?
_diffrn_standards_decay_%     ?
_refine_special_details
;
Refinement of <i>F</i>^2^ against ALL reflections. The weighted <i>R</i>-factor
<i>wR</i> and goodness of fit <i>S</i> are based on <i>F</i>^2^, conventional
<i>R</i>-factors <i>R</i> are based on <i>F</i>, with <i>F</i> set to zero for
negative <i>F</i>^2^. The threshold expression of <i>F</i>^2^ >
\s(<i>F</i>^2^) is used only for calculating <i>R</i>-factors(gt) <i>etc</i>.
and is not relevant to the choice of reflections for refinement.
<i>R</i>-factors based on <i>F</i>^2^ are statistically about twice as large
as those based on <i>F</i>, and <i>R</i>- factors based on ALL data will be
even larger.
;
_reflns_number_total     1236
_reflns_number_gt     1157
_reflns_threshold_expression     I>2\s(I)
_refine_ls_structure_factor_coef     Fsqd
_refine_ls_matrix_type     full
_refine_ls_R_factor_all     0.0244
_refine_ls_R_factor_gt     0.0226
_refine_ls_wR_factor_gt     0.0584
_refine_ls_wR_factor_ref     0.0591
_refine_ls_goodness_of_fit_ref     1.050
_refine_ls_restrained_S_all     1.050
_refine_ls_number_reflns     1236
_refine_ls_number_parameters     127
_refine_ls_number_restraints     2
_refine_ls_hydrogen_treatment     mixed
_refine_ls_weighting_scheme     calc
_refine_ls_weighting_details
                 'calc w=1/[\s^2^(Fo^2^)+(0.0451P)^2^] where P=(Fo^2^+2Fc^2^)/3'
_atom_sites_solution_hydrogens     geom
_atom_sites_solution_primary     direct
_atom_sites_solution_secondary     difmap
_refine_ls_shift/su_max     0.000
_refine_ls_shift/su_mean     0.000
_refine_diff_density_max     1.563
_refine_diff_density_min     -1.406
_refine_ls_extinction_method     none
_refine_ls_extinction_coef     ?
loop_
    _atom_type_symbol
    _atom_type_description
    _atom_type_scat_dispersion_real
    _atom_type_scat_dispersion_imag
    _atom_type_scat_source
    'C' 'C' 0.0033 0.0016
                         'International Tables Vol C Tables 4.2.6.8 and 6.1.1.4'
    'H' 'H' 0.0000 0.0000
                         'International Tables Vol C Tables 4.2.6.8 and 6.1.1.4'
    'Gd' 'Gd' -0.1653 3.9035
                         'International Tables Vol C Tables 4.2.6.8 and 6.1.1.4'
    'O' 'O' 0.0106 0.0060
                         'International Tables Vol C Tables 4.2.6.8 and 6.1.1.4'
_computing_data_collection     'APEX2 (Bruker, 2004)'
_computing_cell_refinement     'SAINT (Bruker, 2004)'
_computing_data_reduction     'SAINT (Bruker, 2004)'
_computing_structure_solution     'SHELXS97 (Sheldrick, 2008)'
_computing_structure_refinement     'SHELXL97 (Sheldrick, 2008)'
_computing_molecular_graphics     'SHELXTL (Sheldrick, 2008)'
_computing_publication_material     'SHELXTL (Sheldrick, 2008)'
loop_
    _atom_site_type_symbol
    _atom_site_label
    _atom_site_fract_x
    _atom_site_fract_y
    _atom_site_fract_z
    _atom_site_U_iso_or_equiv
    _atom_site_adp_type
    _atom_site_calc_flag
    _atom_site_refinement_flags
    _atom_site_occupancy
    _atom_site_disorder_assembly
    _atom_site_disorder_group
    Gd Gd 0.15528(4) 0.34583(3) 0.36187(3) 0.01206(12) Uani d . 1 . .
    O O1 0.1523(6) 0.5226(6) 0.6494(4) 0.0175(8) Uani d . 1 . .
    O O2 0.4788(6) 0.5964(5) 0.6393(4) 0.0156(8) Uani d . 1 . .
    O O3 0.2680(6) 0.1539(6) 0.5394(4) 0.0168(8) Uani d . 1 . .
    O O4 0.1538(6) -0.0817(6) 0.6500(5) 0.0191(8) Uani d . 1 . .
    O O5 -0.0130(7) 0.2517(6) 0.0669(4) 0.0191(8) Uani d . 1 . .
    O O6 -0.1324(7) 0.0169(6) -0.1924(5) 0.0210(9) Uani d . 1 . .
    O O7 0.2703(7) 0.6881(6) 0.3356(5) 0.0218(9) Uani d D 1 . .
    H H7A 0.403(5) 0.763(10) 0.370(8) 0.033 Uiso d D 1 . .
    H H7B 0.218(12) 0.757(10) 0.281(8) 0.033 Uiso d D 1 . .
    C C1 0.3614(9) 0.6107(8) 0.7255(7) 0.0144(11) Uani d . 1 . .
    C C2 0.4651(10) 0.7225(9) 0.9107(7) 0.0193(12) Uani d . 1 . .
    H H2A 0.4012 0.8285 0.9405 0.023 Uiso calc PR 0.75 A 1
    H H2B 0.6218 0.7953 0.9448 0.023 Uiso calc PR 0.75 A 1
    H H2C 0.3517 0.7421 0.9503 0.023 Uiso d PR 0.25 A 2
    H H2D 0.5696 0.8616 0.9373 0.023 Uiso d PR 0.25 A 2
    C C3A 0.4343(15) 0.5720(14) 1.0070(10) 0.0262(17) Uani d P 0.75 . 1
    H H3A1 0.4800 0.6550 1.1242 0.031 Uiso calc PR 0.75 . 1
    H H3A2 0.2790 0.4864 0.9633 0.031 Uiso calc PR 0.75 . 1
    C C3B 0.588(4) 0.598(4) 1.005(3) 0.0262(17) Uani d P 0.25 . 2
    H H3B1 0.6830 0.5544 0.9531 0.031 Uiso calc PR 0.25 . 2
    H H3B2 0.6791 0.6879 1.1213 0.031 Uiso calc PR 0.25 . 2
    C C4 0.1222(8) 0.0203(8) 0.5547(6) 0.0140(11) Uani d . 1 . .
    C C5 -0.0433(9) 0.0774(8) -0.0367(7) 0.0143(11) Uani d . 1 . .
loop_
    _atom_site_aniso_label
    _atom_site_aniso_U_11
    _atom_site_aniso_U_22
    _atom_site_aniso_U_33
    _atom_site_aniso_U_12
    _atom_site_aniso_U_13
    _atom_site_aniso_U_23
    Gd 0.00971(18) 0.01274(17) 0.00989(17) 0.00183(12) 0.00225(12) 0.00217(11)
    O1 0.016(2) 0.0173(19) 0.0148(19) 0.0059(16) 0.0033(16) 0.0017(16)
    O2 0.013(2) 0.0160(19) 0.0132(19) 0.0034(16) 0.0050(16) 0.0007(15)
    O3 0.011(2) 0.0182(19) 0.0161(19) 0.0011(16) 0.0029(16) 0.0050(16)
    O4 0.013(2) 0.021(2) 0.020(2) 0.0031(17) 0.0015(16) 0.0105(17)
    O5 0.021(2) 0.018(2) 0.0131(19) 0.0066(17) 0.0035(16) 0.0023(16)
    O6 0.027(2) 0.021(2) 0.014(2) 0.0086(18) 0.0061(18) 0.0053(17)
    O7 0.017(2) 0.020(2) 0.029(2) 0.0045(18) 0.0081(19) 0.0134(18)
    C1 0.016(3) 0.011(2) 0.013(3) 0.006(2) 0.002(2) 0.005(2)
    C2 0.015(3) 0.020(3) 0.018(3) 0.003(2) 0.006(2) 0.003(2)
    C3A 0.026(4) 0.037(4) 0.016(4) 0.013(4) 0.009(3) 0.007(4)
    C3B 0.026(4) 0.037(4) 0.016(4) 0.013(4) 0.009(3) 0.007(4)
    C4 0.009(3) 0.016(3) 0.012(3) 0.003(2) 0.002(2) 0.001(2)
    C5 0.008(3) 0.016(3) 0.016(3) 0.001(2) 0.004(2) 0.003(2)
_geom_special_details
;
All e.s.d.'s (except the e.s.d. in the dihedral angle between two l.s. planes)
are estimated using the full covariance matrix. The cell e.s.d.'s are taken
into account individually in the estimation of e.s.d.'s in distances, angles
and torsion angles; correlations between e.s.d.'s in cell parameters are only
used when they are defined by crystal symmetry. An approximate (isotropic)
treatment of cell e.s.d.'s is used for estimating e.s.d.'s involving l.s.
planes.
;
loop_
    _geom_bond_atom_site_label_1
    _geom_bond_atom_site_label_2
    _geom_bond_site_symmetry_2
    _geom_bond_distance
    _geom_bond_publ_flag
    Gd O1 . 2.575(4) no
    Gd O1 2_566 2.473(4) no
    Gd O2 . 2.569(4) no
    Gd O2 2_666 2.430(4) no
    Gd O3 . 2.403(4) no
    Gd O4 2_556 2.385(4) no
    Gd O5 . 2.374(4) no
    Gd O6 2 2.540(4) no
    Gd O7 . 2.420(4) no
    O1 C1 . 1.274(7) ?
    O2 C1 . 1.279(6) ?
    O3 C4 . 1.252(7) ?
    O4 C4 . 1.249(6) ?
    O5 C5 . 1.253(6) ?
    O6 C5 . 1.246(7) ?
    O7 H7A . 0.84(6) ?
    O7 H7B . 0.83(7) ?
    C1 C2 . 1.489(8) ?
    C2 C3A . 1.538(10) ?
    C2 C3B . 1.57(3) ?
    C2 H2A . 0.9700 ?
    C2 H2B . 0.9700 ?
    C2 H2C . 0.9700 ?
    C2 H2D . 0.9700 ?
    C3A C3A 2_667 1.510(16) ?
    C3A H3A1 . 0.9700 ?
    C3A H3A2 . 0.9700 ?
    C3B C3B 2_667 1.54(5) ?
    C3B H3B1 . 0.9700 ?
    C3B H3B2 . 0.9700 ?
    C4 C4 2_556 1.558(10) ?
    C5 C5 2 1.546(10) ?
loop_
    _geom_angle_atom_site_label_1
    _geom_angle_atom_site_label_2
    _geom_angle_atom_site_label_3
    _geom_angle_site_symmetry_1
    _geom_angle_site_symmetry_3
    _geom_angle
    _geom_angle_publ_flag
    O5 Gd O4 . 2_556 89.95(13) ?
    O5 Gd O3 . . 133.53(13) ?
    O4 Gd O3 2_556 . 68.29(13) ?
    O5 Gd O7 . . 78.95(14) ?
    O4 Gd O7 2_556 . 142.92(13) ?
    O3 Gd O7 . . 141.60(14) ?
    O5 Gd O2 . 2_666 92.50(13) ?
    O4 Gd O2 2_556 2_666 142.01(12) ?
    O3 Gd O2 . 2_666 83.07(12) ?
    O7 Gd O2 . 2_666 74.35(13) ?
    O5 Gd O1 . 2_566 81.91(12) ?
    O4 Gd O1 2_556 2_566 69.18(13) ?
    O3 Gd O1 . 2_566 122.76(12) ?
    O7 Gd O1 . 2_566 74.25(14) ?
    O2 Gd O1 2_666 2_566 148.60(13) ?
    O5 Gd O6 . 2 65.44(13) ?
    O4 Gd O6 2_556 2 70.90(14) ?
    O3 Gd O6 . 2 68.66(13) ?
    O7 Gd O6 . 2 131.77(14) ?
    O2 Gd O6 2_666 2 75.79(13) ?
    O1 Gd O6 2_566 2 127.57(13) ?
    O5 Gd O2 . . 147.43(13) ?
    O4 Gd O2 2_556 . 122.50(13) ?
    O3 Gd O2 . . 69.27(13) ?
    O7 Gd O2 . . 73.02(13) ?
    O2 Gd O2 2_666 . 64.38(14) ?
    O1 Gd O2 2_566 . 105.56(12) ?
    O6 Gd O2 2 . 124.28(12) ?
    O5 Gd O1 . . 147.09(13) ?
    O4 Gd O1 2_556 . 80.01(13) ?
    O3 Gd O1 . . 71.21(13) ?
    O7 Gd O1 . . 90.34(13) ?
    O2 Gd O1 2_666 . 114.63(12) ?
    O1 Gd O1 2_566 . 65.20(14) ?
    O6 Gd O1 2 . 136.78(12) ?
    O2 Gd O1 . . 50.45(12) ?
    O5 Gd C1 . . 159.72(13) ?
    O4 Gd C1 2_556 . 100.86(14) ?
    O3 Gd C1 . . 66.75(14) ?
    O7 Gd C1 . . 82.15(15) ?
    O2 Gd C1 2_666 . 89.45(14) ?
    O1 Gd C1 2_566 . 85.94(14) ?
    O6 Gd C1 2 . 134.31(13) ?
    O2 Gd C1 . . 25.31(13) ?
    O1 Gd C1 . . 25.21(14) ?
    C1 O1 Gd . 2_566 133.0(3) ?
    C1 O1 Gd . . 95.4(3) ?
    Gd O1 Gd 2_566 . 114.80(14) ?
    C1 O2 Gd . 2_666 147.7(3) ?
    C1 O2 Gd . . 95.5(3) ?
    Gd O2 Gd 2_666 . 115.62(14) ?
    C4 O3 Gd . . 118.6(3) ?
    C4 O4 Gd . 2_556 119.1(3) ?
    C5 O5 Gd . . 123.7(3) ?
    C5 O6 Gd . 2 117.9(3) ?
    Gd O7 H7A . . 122(5) ?
    Gd O7 H7B . . 139(5) ?
    H7A O7 H7B . . 97(7) ?
    O1 C1 O2 . . 118.3(5) ?
    O1 C1 C2 . . 120.4(5) ?
    O2 C1 C2 . . 121.2(5) ?
    O1 C1 Gd . . 59.4(3) ?
    O2 C1 Gd . . 59.1(3) ?
    C2 C1 Gd . . 174.0(4) ?
    C1 C2 C3A . . 112.9(5) ?
    C1 C2 C3B . . 112.6(10) ?
    C1 C2 H2A . . 109.0 ?
    C3A C2 H2A . . 109.0 ?
    C3B C2 H2A . . 135.3 ?
    C1 C2 H2B . . 109.0 ?
    C3A C2 H2B . . 109.0 ?
    C3B C2 H2B . . 73.4 ?
    H2A C2 H2B . . 107.8 ?
    C1 C2 H2C . . 109.1 ?
    C3A C2 H2C . . 73.3 ?
    C3B C2 H2C . . 109.1 ?
    H2B C2 H2C . . 136.9 ?
    C1 C2 H2D . . 109.1 ?
    C3A C2 H2D . . 134.9 ?
    C3B C2 H2D . . 109.1 ?
    H2C C2 H2D . . 107.8 ?
    C3A C3A C2 2_667 . 112.2(8) ?
    C3A C3A H2C 2_667 . 148.3 ?
    C3A C3A H3A1 2_667 . 109.2 ?
    C2 C3A H3A1 . . 109.2 ?
    H2C C3A H3A1 . . 91.7 ?
    C3A C3A H3A2 2_667 . 109.2 ?
    C2 C3A H3A2 . . 109.2 ?
    H2C C3A H3A2 . . 85.5 ?
    H3A1 C3A H3A2 . . 107.9 ?
    C3B C3B C2 2_667 . 108(2) ?
    C3B C3B H3B1 2_667 . 110.1 ?
    C2 C3B H3B1 . . 110.1 ?
    C3B C3B H3B2 2_667 . 110.1 ?
    C2 C3B H3B2 . . 110.1 ?
    H3B1 C3B H3B2 . . 108.4 ?
    O4 C4 O3 . . 126.3(5) ?
    O4 C4 C4 . 2_556 117.1(6) ?
    O3 C4 C4 . 2_556 116.6(6) ?
    O6 C5 O5 . . 127.0(5) ?
    O6 C5 C5 . 2 116.6(6) ?
    O5 C5 C5 . 2 116.4(6) ?
loop_
    _geom_torsion_atom_site_label_1
    _geom_torsion_atom_site_label_2
    _geom_torsion_atom_site_label_3
    _geom_torsion_atom_site_label_4
    _geom_torsion_site_symmetry_1
    _geom_torsion_site_symmetry_2
    _geom_torsion_site_symmetry_3
    _geom_torsion_site_symmetry_4
    _geom_torsion
    _geom_torsion_publ_flag
    O5 Gd O1 C1 . . . . -140.5(3) ?
    O4 Gd O1 C1 2_556 . . . 145.4(3) ?
    O3 Gd O1 C1 . . . . 75.1(3) ?
    O7 Gd O1 C1 . . . . -70.5(3) ?
    O2 Gd O1 C1 2_666 . . . 2.4(3) ?
    O1 Gd O1 C1 2_566 . . . -143.0(4) ?
    O6 Gd O1 C1 2 . . . 97.7(3) ?
    O2 Gd O1 C1 . . . . -3.1(3) ?
    O5 Gd O1 Gd . . . 2_566 2.5(3) ?
    O4 Gd O1 Gd 2_556 . . 2_566 -71.57(16) ?
    O3 Gd O1 Gd . . . 2_566 -141.88(18) ?
    O7 Gd O1 Gd . . . 2_566 72.44(17) ?
    O2 Gd O1 Gd 2_666 . . 2_566 145.34(15) ?
    O1 Gd O1 Gd 2_566 . . 2_566 -0.001(2) ?
    O6 Gd O1 Gd 2 . . 2_566 -119.29(18) ?
    O2 Gd O1 Gd . . . 2_566 139.9(2) ?
    C1 Gd O1 Gd . . . 2_566 143.0(4) ?
    O5 Gd O2 C1 . . . . 139.9(3) ?
    O4 Gd O2 C1 2_556 . . . -34.5(3) ?
    O3 Gd O2 C1 . . . . -79.2(3) ?
    O7 Gd O2 C1 . . . . 108.2(3) ?
    O2 Gd O2 C1 2_666 . . . -171.4(4) ?
    O1 Gd O2 C1 2_566 . . . 40.5(3) ?
    O6 Gd O2 C1 2 . . . -122.4(3) ?
    O1 Gd O2 C1 . . . . 3.1(3) ?
    O5 Gd O2 Gd . . . 2_666 -48.6(3) ?
    O4 Gd O2 Gd 2_556 . . 2_666 136.96(15) ?
    O3 Gd O2 Gd . . . 2_666 92.21(16) ?
    O7 Gd O2 Gd . . . 2_666 -80.42(17) ?
    O2 Gd O2 Gd 2_666 . . 2_666 0.0 ?
    O1 Gd O2 Gd 2_566 . . 2_666 -148.11(15) ?
    O6 Gd O2 Gd 2 . . 2_666 49.0(2) ?
    O1 Gd O2 Gd . . . 2_666 174.5(2) ?
    C1 Gd O2 Gd . . . 2_666 171.4(4) ?
    O5 Gd O3 C4 . . . . -72.7(4) ?
    O4 Gd O3 C4 2_556 . . . -5.0(4) ?
    O7 Gd O3 C4 . . . . 146.7(3) ?
    O2 Gd O3 C4 2_666 . . . -159.5(4) ?
    O1 Gd O3 C4 2_566 . . . 39.7(4) ?
    O6 Gd O3 C4 2 . . . -82.1(4) ?
    O2 Gd O3 C4 . . . . 135.3(4) ?
    O1 Gd O3 C4 . . . . 81.5(4) ?
    C1 Gd O3 C4 . . . . 108.1(4) ?
    O4 Gd O5 C5 2_556 . . . -67.3(4) ?
    O3 Gd O5 C5 . . . . -8.0(5) ?
    O7 Gd O5 C5 . . . . 148.3(4) ?
    O2 Gd O5 C5 2_666 . . . 74.8(4) ?
    O1 Gd O5 C5 2_566 . . . -136.2(4) ?
    O6 Gd O5 C5 2 . . . 1.7(4) ?
    O2 Gd O5 C5 . . . . 117.5(4) ?
    O1 Gd O5 C5 . . . . -138.6(4) ?
    C1 Gd O5 C5 . . . . 170.0(4) ?
    Gd O1 C1 O2 2_566 . . . -126.2(4) ?
    Gd O1 C1 O2 . . . . 5.5(5) ?
    Gd O1 C1 C2 2_566 . . . 55.3(6) ?
    Gd O1 C1 C2 . . . . -173.1(4) ?
    Gd O1 C1 Gd 2_566 . . . -131.6(4) ?
    Gd O2 C1 O1 2_666 . . . -170.9(4) ?
    Gd O2 C1 O1 . . . . -5.5(5) ?
    Gd O2 C1 C2 2_666 . . . 7.6(9) ?
    Gd O2 C1 C2 . . . . 173.0(4) ?
    Gd O2 C1 Gd 2_666 . . . -165.4(6) ?
    O5 Gd C1 O1 . . . . 86.4(5) ?
    O4 Gd C1 O1 2_556 . . . -34.7(3) ?
    O3 Gd C1 O1 . . . . -95.2(3) ?
    O7 Gd C1 O1 . . . . 107.9(3) ?
    O2 Gd C1 O1 2_666 . . . -177.9(3) ?
    O1 Gd C1 O1 2_566 . . . 33.2(3) ?
    O6 Gd C1 O1 2 . . . -108.5(3) ?
    O2 Gd C1 O1 . . . . 174.4(5) ?
    O5 Gd C1 O2 . . . . -88.0(5) ?
    O4 Gd C1 O2 2_556 . . . 150.9(3) ?
    O3 Gd C1 O2 . . . . 90.4(3) ?
    O7 Gd C1 O2 . . . . -66.5(3) ?
    O2 Gd C1 O2 2_666 . . . 7.7(3) ?
    O1 Gd C1 O2 2_566 . . . -141.2(3) ?
    O6 Gd C1 O2 2 . . . 77.1(3) ?
    O1 Gd C1 O2 . . . . -174.4(5) ?
    O1 C1 C2 C3A . . . . 66.3(7) ?
    Gd O4 C4 O3 2_556 . . . -175.4(4) ?
    Gd O4 C4 C4 2_556 . . 2_556 5.3(7) ?
    Gd O3 C4 O4 . . . . -175.0(4) ?
    Gd O3 C4 C4 . . . 2_556 4.3(7) ?
    Gd O6 C5 O5 2 . . . 178.4(4) ?
    Gd O6 C5 C5 2 . . 2 -0.3(7) ?
    Gd O5 C5 O6 . . . . 179.1(4) ?
    Gd O5 C5 C5 . . . 2 -2.1(8) ?
loop_
    _geom_hbond_atom_site_label_D
    _geom_hbond_atom_site_label_H
    _geom_hbond_atom_site_label_A
    _geom_hbond_site_symmetry_D
    _geom_hbond_site_symmetry_H
    _geom_hbond_site_symmetry_A
    _geom_hbond_distance_DH
    _geom_hbond_distance_HA
    _geom_hbond_distance_DA
    _geom_hbond_angle_DHA
    _geom_hbond_publ_flag
    O7 H7A O3 . . 2_666 0.84(6) 2.00(5) 2.799(4) 160 yes
    O7 H7B O6 . . 2_565 0.83(7) 2.07(7) 2.888(5) 168 yes
data_global
_journal_date_recd_electronic     2010-08-26
_journal_date_accepted     2010-09-08
_journal_name_full     'Acta Crystallographica, Section E'
_journal_year     2010
_journal_volume     66
_journal_issue     10
_journal_page_first     m1263
_journal_page_last     m1263
_journal_paper_category     QM
_journal_coeditor_code     SU2209
_publ_contact_author_name     'Zhi-Feng Li'
_publ_contact_author_address
;
School of Materials & Chemical Engineering
Jiangxi University of Science and Technology
Ganzhou 341000
People's Republic of China
;
_publ_contact_author_email     'jxlzfeng@yahoo.com.cn'
_publ_contact_author_fax     '86 797 8312204'
_publ_contact_author_phone     '86 797 8312204'
_publ_section_title
;
Poly[\m~6~-adipato-diaquadi-\m~2~-oxalato-digadolinium(III)]
;
loop_
    _publ_author_name
    _publ_author_footnote
    _publ_author_address
    'Li, Zhi-Feng' .
;
School of Materials & Chemical Engineering
Jiangxi University of Science and Technology
Ganzhou 341000
People's Republic of China
;
    'Wang, Chun-Xiang' .
;
School of Materials & Chemical Engineering
Jiangxi University of Science and Technology
Ganzhou 341000
People's Republic of China
;
