# Supplementary material for: Poly[μ6-adipato-diaquadi-μ2-oxalato-digadolinium(III)]
Source: Acta Crystallogr Sect E Struct Rep Online. 2010 Sep 15;66(Pt 10):m1263. doi: 10.1107/S1600536810036111 (PMC2983238; doi:10.1107/S1600536810036111)
Supplement: Supplementary file 2 [file e-66-m1263-Isup2.hkl]

# 
# h,k,l, Fc-squared, Fo-squared, sigma(Fo-squared) and status flag 
# 
data_I
_shelx_title ' I         P-1          R   0.03' 
_shelx_refln_list_code          4 
_shelx_F_calc_maximum      131.68 
_exptl_crystal_F_000       312.00 
_reflns_d_resolution_high  0.8409 
 
loop_ 
 _symmetry_equiv_pos_as_xyz 
 'x, y, z' 
 '-x, -y, -z' 
 
_cell_length_a     6.8150 
_cell_length_b     6.9820 
_cell_length_c     8.9970 
_cell_angle_alpha 104.759 
_cell_angle_beta  108.110 
_cell_angle_gamma 104.320 
 
_shelx_F_squared_multiplier     1.000 
 
loop_ 
 _refln_index_h 
 _refln_index_k 
 _refln_index_l 
 _refln_F_squared_calc 
 _refln_F_squared_meas 
 _refln_F_squared_sigma 
 _refln_observed_status 
   1   0   0     5841.94     6254.28    105.86 o 
   2   0   0     1048.15     1087.69     27.06 o 
   3   0   0    12077.87    12037.16    208.54 o 
   4   0   0     3106.72     3102.59     70.62 o 
   5   0   0       23.27       22.66     19.98 o 
   6   0   0     3622.34     3159.69     84.14 o 
   7   0   0     2930.00     2597.55     83.73 o 
  -7   1   0       30.63       46.64     30.05 o 
  -6   1   0     2855.12     2451.57     71.05 o 
  -5   1   0     5137.06     4999.74    107.28 o 
  -4   1   0      313.50      312.20     21.63 o 
  -3   1   0     3034.42     3079.24     64.69 o 
  -2   1   0     9329.63     9231.32    159.14 o 
  -1   1   0     5153.08     5331.82     50.38 o 
   0   1   0     4292.52     4011.73     67.29 o 
   1   1   0     2251.70     2299.09     42.30 o 
   2   1   0     4247.71     4404.54     80.35 o 
   3   1   0     1957.56     2094.05     48.59 o 
   4   1   0     4041.45     4051.25     86.03 o 
   5   1   0     2287.80     2123.16     61.59 o 
   6   1   0      167.15      137.65     30.74 o 
  -7   2   0     1761.88     1534.93     62.26 o 
  -6   2   0        1.12       11.89     23.12 o 
  -5   2   0     4383.82     4332.79     96.60 o 
  -4   2   0     1944.68     1880.22     51.18 o 
  -3   2   0      746.89      806.27     18.24 o 
  -2   2   0    10975.17    11273.96    105.71 o 
  -1   2   0     4421.31     4104.98     47.69 o 
   0   2   0      523.60      480.76     16.23 o 
   1   2   0     3119.69     3163.40     59.62 o 
   2   2   0    11729.61    12394.26    185.99 o 
   3   2   0      847.59      819.28     20.64 o 
   4   2   0     2297.75     2261.74     67.08 o 
   5   2   0     4693.86     4014.71     85.44 o 
   6   2   0      729.85      598.83     37.02 o 
  -7   3   0     1830.26     1684.64     65.34 o 
  -6   3   0     2201.65     2115.66     66.85 o 
  -5   3   0        4.81       -9.63     19.45 o 
  -4   3   0     4104.99     4098.30     59.27 o 
  -3   3   0     9210.08     9341.10     91.23 o 
  -2   3   0      209.86      211.76      7.82 o 
  -1   3   0     3733.89     3418.69     35.47 o 
   0   3   0    10849.54    10521.33    177.31 o 
   1   3   0     1562.54     1624.10     39.96 o 
   2   3   0     1177.04     1180.88     35.85 o 
   3   3   0     4179.78     4541.60     91.72 o 
   4   3   0     1650.71     1758.96     51.81 o 
   5   3   0      149.04      105.09     24.29 o 
  -7   4   0       35.90       31.50     32.86 o 
  -6   4   0     2346.86     2486.27     76.06 o 
  -5   4   0     3008.34     3129.92     52.72 o 
  -4   4   0       76.65       88.47      9.36 o 
  -3   4   0     5066.19     4994.09     53.45 o 
  -2   4   0     5557.85     5415.19     55.54 o 
  -1   4   0      380.66      387.16     13.14 o 
   0   4   0     2937.70     2923.11     62.13 o 
   1   4   0     2142.83     2075.08     51.01 o 
   2   4   0      261.79      286.53     23.29 o 
   3   4   0      698.61      803.10     38.36 o 
   4   4   0     3055.63     2995.49     77.09 o 
  -7   5   0     1485.49     1664.66     69.74 o 
  -6   5   0      308.03      308.22     35.31 o 
  -5   5   0     2462.24     2562.85     56.83 o 
  -4   5   0     2231.54     2227.78     32.02 o 
  -3   5   0      111.82      121.33      9.63 o 
  -2   5   0     3717.29     3433.93     79.08 o 
  -1   5   0     6923.81     6782.59     84.41 o 
   0   5   0       75.60       48.52     16.98 o 
   1   5   0     2447.69     2389.35     60.58 o 
   2   5   0     4492.57     4496.55     97.51 o 
   3   5   0      381.77      420.05     35.25 o 
  -6   6   0      324.17      334.67     24.93 o 
  -5   6   0      477.03      471.55     30.80 o 
  -4   6   0     3929.12     3850.10     82.93 o 
  -3   6   0     2399.08     2301.26     38.65 o 
  -2   6   0       73.83       59.94     11.70 o 
  -1   6   0     3238.86     3234.09     49.46 o 
   0   6   0     2250.47     2194.28     60.25 o 
   1   6   0       66.42       83.54     25.74 o 
   2   6   0     2851.20     2937.69     80.17 o 
  -5   7   0      986.51      982.09     46.09 o 
  -4   7   0      423.92      420.57     32.00 o 
  -3   7   0     2569.43     2504.84     43.92 o 
  -2   7   0     1285.06     1217.70     30.96 o 
  -1   7   0      115.66      122.68     16.74 o 
   0   7   0     1464.34     1387.11     62.75 o 
   1   7   0     2227.35     2260.85     72.54 o 
   1  -8   1       61.76       39.98     23.43 o 
   2  -8   1     1151.50     1185.20     45.86 o 
   3  -8   1     2030.96     1940.61     57.17 o 
  -1  -7   1      223.70      206.95     24.41 o 
   0  -7   1     1311.17     1325.68     33.41 o 
   1  -7   1     1395.07     1324.19     42.39 o 
   2  -7   1       17.26       13.03     17.65 o 
   3  -7   1     2571.84     2531.50     60.25 o 
   4  -7   1     2315.23     2269.73     59.54 o 
  -3  -6   1      477.98      442.21     38.30 o 
  -2  -6   1     2931.02     2799.16     73.95 o 
  -1  -6   1     1197.90     1259.54     46.76 o 
   0  -6   1      573.96      558.42     21.14 o 
   1  -6   1     5893.97     5891.60    118.85 o 
   2  -6   1     3789.43     3678.68     77.51 o 
   3  -6   1        3.63        0.14     10.87 o 
   4  -6   1     2008.42     2058.90     38.24 o 
   5  -6   1     2659.72     2898.22     74.86 o 
   6  -6   1      195.75      258.61     39.27 o 
  -4  -5   1     2115.59     2136.58     68.35 o 
  -3  -5   1     1221.92     1295.83     50.22 o 
  -2  -5   1      618.83      611.94     34.99 o 
  -1  -5   1     4265.26     4065.45     83.93 o 
   0  -5   1     1799.75     1795.18     31.38 o 
   1  -5   1      591.92      572.80     17.30 o 
   2  -5   1     1739.85     1619.79     28.01 o 
   3  -5   1     1503.98     1507.20     27.55 o 
   4  -5   1        7.95       12.85      9.83 o 
   5  -5   1     1628.49     1708.37     38.39 o 
   6  -5   1     1983.40     2206.91     77.94 o 
   7  -5   1       21.46       16.57     38.51 o 
  -5  -4   1      228.26      185.23     30.49 o 
  -4  -4   1      809.16      824.16     40.54 o 
  -3  -4   1     2864.75     2942.51     69.02 o 
  -2  -4   1      907.84      966.78     34.74 o 
  -1  -4   1     1248.43     1192.36     35.10 o 
   0  -4   1     7014.94     6662.50     80.75 o 
   1  -4   1     3004.58     2875.84     32.08 o 
   2  -4   1      258.02      263.79     10.02 o 
   3  -4   1     6914.51     7043.69     72.40 o 
   4  -4   1     2203.07     2264.91     75.55 o 
   5  -4   1       98.57       90.34     25.68 o 
   6  -4   1     2348.41     2388.89     75.75 o 
   7  -4   1     1775.54     1782.00     74.66 o 
  -5  -3   1     2770.57     2580.17     65.71 o 
  -4  -3   1      171.16      182.44     20.29 o 
  -3  -3   1     1039.16     1017.64     33.42 o 
  -1  -3   1     2795.08     2725.41     36.26 o 
   0  -3   1      422.24      379.53     16.61 o 
   1  -3   1    14804.69    13924.12    179.14 o 
   2  -3   1     7475.21     7581.65     74.42 o 
   3  -3   1      310.84      304.10     10.41 o 
   4  -3   1     3935.45     3831.46     87.45 o 
   5  -3   1     2492.27     2405.89     69.57 o 
   6  -3   1       35.66       48.35     26.43 o 
   7  -3   1     1269.87     1140.41     58.64 o 
  -6  -2   1      153.27      133.98     21.72 o 
  -5  -2   1     3564.47     3268.76     77.90 o 
  -4  -2   1     6617.52     6303.35    119.28 o 
  -3  -2   1      957.08      971.43     28.38 o 
  -2  -2   1     7884.93     8362.57    100.40 o 
  -1  -2   1     9715.09     9210.06    108.09 o 
   0  -2   1     6629.81     6467.06     93.63 o 
   1  -2   1     2391.12     2295.64     24.64 o 
   2  -2   1     5381.10     5288.21     53.08 o 
   4  -2   1      870.84      833.00     36.75 o 
   5  -2   1     5764.54     5539.48    119.24 o 
   6  -2   1     3596.28     3340.36     88.92 o 
   7  -2   1       33.61       38.45     32.73 o 
  -7  -1   1     1775.41     1645.92     68.65 o 
  -6  -1   1     3790.70     3549.73     89.15 o 
  -5  -1   1      143.68      134.47     20.54 o 
  -4  -1   1     3949.05     3838.25     78.91 o 
  -2  -1   1       25.90       40.35      6.01 o 
  -1  -1   1     7728.43     7674.99    128.19 o 
   0  -1   1    16459.01    14863.48    165.83 o 
   1  -1   1     1930.05     1851.75     25.10 o 
   2  -1   1      405.03      368.18     19.71 o 
   3  -1   1    12503.47    12262.50    216.24 o 
   4  -1   1     2873.19     2835.43     69.27 o 
   5  -1   1      299.96      287.80     27.45 o 
   6  -1   1     4529.68     4081.74    100.52 o 
   7  -1   1      836.33      736.36     51.03 o 
  -7   0   1      294.92      274.61     34.72 o 
  -6   0   1     2889.55     2919.74     77.44 o 
  -5   0   1     1745.35     1663.55     48.44 o 
  -4   0   1      110.34      130.42     14.32 o 
  -1   0   1      509.02      572.88      9.02 o 
   0   0   1     7494.05     8215.83    158.32 o 
   1   0   1    10316.66    10256.98    173.40 o 
   2   0   1      105.60      103.10     11.62 o 
   3   0   1     4867.19     4981.40     98.20 o 
   4   0   1     5198.05     4800.06    100.52 o 
   5   0   1     2254.71     2108.77     63.94 o 
   6   0   1      256.29      248.58     34.76 o 
  -7   1   1     1673.63     1587.93     61.07 o 
  -6   1   1       33.87       19.96     19.96 o 
  -5   1   1     2464.33     2392.91     60.79 o 
  -4   1   1     5371.09     5184.87    100.90 o 
  -2   1   1     8846.73     9102.48    107.85 o 
  -1   1   1     8337.45     8828.47    127.18 o 
   0   1   1     1850.11     2160.06     40.79 o 
   1   1   1     5383.62     6214.53     75.42 o 
   2   1   1     6951.47     7113.90     88.29 o 
   3   1   1     1301.59     1285.27     26.04 o 
   4   1   1      526.92      475.49     18.79 o 
   5   1   1     2872.84     2638.70     72.69 o 
  -7   2   1     2213.32     2161.92     72.17 o 
  -6   2   1     1672.41     1628.31     54.83 o 
  -5   2   1      452.93      437.22     27.92 o 
  -4   2   1     6298.64     6281.05     82.13 o 
  -3   2   1     3190.98     3149.80     44.11 o 
  -2   2   1       64.66       72.29      7.55 o 
  -1   2   1     1153.30     1091.63     17.03 o 
   0   2   1     8539.03     8620.91    145.98 o 
   1   2   1      853.59      916.85     26.91 o 
   2   2   1     3496.24     3872.55     75.81 o 
   3   2   1     5910.90     6165.47    114.91 o 
   4   2   1      554.26      535.21     29.28 o 
   5   2   1      834.96      773.90     37.99 o 
  -7   3   1      214.74      208.66     32.06 o 
  -6   3   1     5149.06     5168.55    115.39 o 
  -5   3   1     2851.96     2860.78     47.55 o 
  -4   3   1      172.75      185.16     12.40 o 
  -3   3   1     6979.93     7040.62     69.99 o 
  -2   3   1     9216.75     9030.03     86.20 o 
  -1   3   1      966.49     1028.14     46.17 o 
   0   3   1     6302.11     6504.56    116.56 o 
   1   3   1     6961.56     7451.73    134.09 o 
   2   3   1      693.79      753.26     31.91 o 
   3   3   1     2567.28     2752.78     66.53 o 
   4   3   1     4864.53     5129.41    108.16 o 
   5   3   1      780.11      708.50     44.46 o 
  -7   4   1     1077.06     1209.58     59.85 o 
  -6   4   1      482.42      546.22     36.92 o 
  -5   4   1     3232.96     3306.48     54.31 o 
  -4   4   1     4382.77     4408.55     65.89 o 
  -3   4   1      342.69      335.78     11.30 o 
  -2   4   1     6128.03     5917.19     59.85 o 
  -1   4   1     3759.25     3536.94     71.85 o 
   0   4   1      310.20      330.23     21.49 o 
   1   4   1     2155.99     2274.99     56.94 o 
   2   4   1     4866.70     5155.13    106.24 o 
   3   4   1      557.79      800.79     42.64 o 
   4   4   1      680.67      715.69     42.34 o 
  -7   5   1     2171.04     2372.24     78.24 o 
  -6   5   1      397.28      421.93     23.37 o 
  -5   5   1      967.57      972.38     29.26 o 
  -4   5   1     6500.74     6481.24     88.37 o 
  -3   5   1     2708.04     2643.73     39.97 o 
  -2   5   1      293.83      286.62     13.40 o 
  -1   5   1     4663.75     4393.69     89.92 o 
   0   5   1     2360.26     2462.12     62.49 o 
   1   5   1        0.04        4.13     19.58 o 
   2   5   1     3646.71     3732.47     88.60 o 
   3   5   1     1826.32     1794.94     64.61 o 
  -6   6   1     2019.47     2002.77     61.48 o 
  -5   6   1      639.23      639.27     36.98 o 
  -4   6   1       83.70       77.44     20.92 o 
  -3   6   1     2055.32     1992.86     54.85 o 
  -2   6   1     1210.10     1252.90     28.77 o 
  -1   6   1       76.09       69.87     13.02 o 
   0   6   1     3758.82     3867.63     89.00 o 
   1   6   1     2184.66     2165.71     67.70 o 
   2   6   1       21.09       12.61     29.88 o 
  -5   7   1     1683.01     1621.02     55.93 o 
  -4   7   1      507.07      505.60     34.34 o 
  -3   7   1      613.85      582.06     35.56 o 
  -2   7   1     1738.31     1818.01     38.30 o 
  -1   7   1     1308.52     1364.34     55.62 o 
   0   7   1      279.28      284.62     35.60 o 
   1  -8   2     1610.81     1592.81     51.27 o 
   2  -8   2       61.84       71.12     23.31 o 
   3  -8   2     1428.16     1449.84     51.37 o 
  -2  -7   2     1251.20     1286.37     47.60 o 
  -1  -7   2      280.36      289.18     26.18 o 
   0  -7   2      129.26      127.95     21.28 o 
   1  -7   2     3009.97     2885.75     65.42 o 
   2  -7   2     1350.82     1313.43     41.65 o 
   3  -7   2       11.29       18.66     19.52 o 
   4  -7   2     2013.93     1978.62     57.63 o 
  -3  -6   2      191.98      220.43     30.70 o 
  -2  -6   2     1079.82     1083.67     45.36 o 
  -1  -6   2     3415.11     3288.87     51.37 o 
   0  -6   2     2089.31     2008.06     49.46 o 
   1  -6   2      508.26      482.67     24.80 o 
   2  -6   2     2141.97     2093.69     49.80 o 
   3  -6   2     2238.92     2292.60     55.10 o 
   4  -6   2      330.08      341.64     20.35 o 
   5  -6   2     2298.13     2402.71     57.29 o 
   6  -6   2     1501.95     1672.22     70.74 o 
  -4  -5   2      903.83     1004.58     47.56 o 
  -3  -5   2     3312.40     3388.99     79.18 o 
  -2  -5   2     1176.07     1209.12     42.22 o 
  -1  -5   2     1684.78     1674.20     34.15 o 
   0  -5   2     4142.93     4071.26     54.60 o 
   1  -5   2     1152.00     1100.56     22.13 o 
   2  -5   2       12.98       36.10      7.56 o 
   3  -5   2     3504.46     3501.98     42.23 o 
   4  -5   2     2281.82     2466.11     40.37 o 
   5  -5   2       47.27       60.44     32.12 o 
   6  -5   2     2038.28     2339.30     83.33 o 
  -5  -4   2     2859.22     2824.10     74.24 o 
  -4  -4   2       19.24       28.25     19.60 o 
  -3  -4   2     2377.05     2669.99     62.41 o 
  -2  -4   2     7821.59     8035.34    142.87 o 
  -1  -4   2      423.97      345.16     20.63 o 
   0  -4   2     1439.25     1298.41     17.90 o 
   1  -4   2     9342.30     8500.30     82.58 o 
   2  -4   2     2030.78     1998.13     33.46 o 
   3  -4   2      905.55      953.57     18.58 o 
   4  -4   2     4777.31     5130.52    112.98 o 
   5  -4   2     2459.56     2737.36     79.62 o 
   6  -4   2       36.57       32.54     32.71 o 
   7  -4   2     1810.33     1975.54     79.41 o 
  -6  -3   2        1.91        1.21     22.81 o 
  -5  -3   2     2825.38     2668.32     65.07 o 
  -4  -3   2     3037.57     3041.27     66.62 o 
  -3  -3   2      660.25      701.09     18.39 o 
  -2  -3   2     3429.02     3214.61     45.21 o 
  -1  -3   2    11071.23    10952.83    129.15 o 
   0  -3   2     9266.26     9136.95     86.39 o 
   1  -3   2     5611.05     5622.82     63.18 o 
   2  -3   2     7429.87     7299.27     85.03 o 
   3  -3   2     1935.81     1894.21     33.81 o 
   4  -3   2     1305.74     1371.79     50.60 o 
   5  -3   2     3872.88     3850.06     97.00 o 
   6  -3   2     2511.49     2411.47     78.70 o 
   7  -3   2        5.42       23.12     37.19 o 
  -5  -2   2       99.83      125.48     19.98 o 
  -3  -2   2     3798.90     3518.87     67.96 o 
  -2  -2   2        4.36        9.84      5.93 o 
  -1  -2   2     5885.30     5550.50     53.25 o 
   0  -2   2     8862.97     8216.74    218.55 o 
   1  -2   2      185.34      219.48     12.20 o 
   2  -2   2     3725.37     3650.15     76.17 o 
   3  -2   2    10333.46    10274.29    188.45 o 
   4  -2   2     1421.22     1347.60     49.13 o 
   5  -2   2      582.76      606.62     38.45 o 
   6  -2   2     2524.58     2457.04     78.43 o 
   7  -2   2      619.57      597.26     52.63 o 
  -7  -1   2       85.58      127.35     33.23 o 
  -6  -1   2     3576.13     3456.90     84.37 o 
  -5  -1   2     3192.24     3145.85     71.68 o 
  -3  -1   2    13070.68    12963.41    220.03 o 
  -2  -1   2    10912.94    11187.59    188.56 o 
  -1  -1   2      375.08      369.70      7.87 o 
   0  -1   2     2661.70     2758.26    105.96 o 
   1  -1   2     8889.46     8384.90    145.94 o 
   2  -1   2     3732.02     3816.80     77.90 o 
   3  -1   2     3679.18     3698.19     81.55 o 
   4  -1   2     7617.74     7396.93    146.59 o 
   5  -1   2     1091.51     1094.90     51.98 o 
   6  -1   2      608.54      536.88     44.90 o 
  -7   0   2      865.77      862.78     49.30 o 
  -6   0   2       17.31        6.16     18.03 o 
  -5   0   2     3134.65     2964.81     68.40 o 
  -3   0   2      653.72      736.19     22.53 o 
  -2   0   2     1400.15     1378.11     20.60 o 
  -1   0   2     5336.38     5383.17    125.05 o 
   0   0   2        9.88        4.09      3.83 o 
   1   0   2     3214.41     3175.36     67.61 o 
   2   0   2     6681.35     6843.50    154.23 o 
   3   0   2      851.92      873.75     35.16 o 
   4   0   2      448.83      488.43     31.02 o 
   5   0   2     2423.83     2290.46     71.58 o 
   6   0   2      888.23      804.19     51.52 o 
  -7   1   2     1365.24     1344.29     53.93 o 
  -6   1   2     1604.28     1665.35     52.50 o 
  -5   1   2      746.05      722.45     30.37 o 
  -3   1   2     9374.90     9253.76    114.63 o 
  -2   1   2      252.32      264.47      8.84 o 
  -1   1   2    17338.83    18189.14    209.93 o 
   0   1   2     8749.78     9965.49    117.56 o 
   1   1   2       98.99      134.33     14.03 o 
   2   1   2     5076.32     5641.31    102.07 o 
   3   1   2     4923.18     4946.23     68.63 o 
   4   1   2     1282.67     1188.40     29.76 o 
   5   1   2     1143.68      962.97     39.24 o 
   6   1   2     3254.64     2652.51     71.93 o 
  -8   2   2      459.93      457.56     42.58 o 
  -7   2   2      515.40      450.21     35.06 o 
  -6   2   2     7717.86     7500.94    149.19 o 
  -5   2   2     2222.59     2303.57     58.26 o 
  -4   2   2       36.54       27.38     12.58 o 
  -3   2   2     9829.55     9993.28     94.89 o 
  -2   2   2     8026.64     8421.92    148.02 o 
  -1   2   2     1180.29     1269.47     20.17 o 
   0   2   2     9026.70     9878.89    119.59 o 
   1   2   2     9361.76    10483.42    126.04 o 
   2   2   2     1272.05     1404.76     26.85 o 
   3   2   2     2627.40     2858.40     66.41 o 
   4   2   2     4125.90     4135.14     90.09 o 
   5   2   2      429.48      392.57     32.67 o 
  -8   3   2     2531.08     2565.16     84.90 o 
  -7   3   2      620.72      580.48     39.75 o 
  -6   3   2     1757.71     1796.41     56.67 o 
  -5   3   2     3401.16     3404.92     53.52 o 
  -4   3   2     2337.60     2376.16     39.05 o 
  -3   3   2      656.07      668.12     30.72 o 
  -2   3   2     3010.98     2830.83     30.97 o 
  -1   3   2     4382.50     4253.58     54.83 o 
   0   3   2      691.33      803.41     29.57 o 
   1   3   2     5223.68     5679.76    108.77 o 
   2   3   2     5856.36     6327.95    122.19 o 
   3   3   2       56.49       51.87     21.40 o 
   4   3   2     1541.39     1493.02     54.85 o 
  -7   4   2     1532.40     1588.25     61.72 o 
  -6   4   2      575.52      570.17     24.48 o 
  -5   4   2     1461.15     1492.70     35.61 o 
  -4   4   2     6600.85     6541.78     87.41 o 
  -3   4   2     1338.20     1257.42     19.34 o 
  -2   4   2     1752.72     1738.06     45.47 o 
  -1   4   2     6527.81     6317.34    118.72 o 
   0   4   2     2787.23     3011.34     69.00 o 
   1   4   2        0.27        9.90     17.21 o 
   2   4   2     3526.45     3749.75     87.06 o 
   3   4   2     2115.77     2267.11     69.13 o 
  -7   5   2      686.25      701.13     30.63 o 
  -6   5   2     4103.20     4168.15     68.30 o 
  -5   5   2      947.49      901.74     28.18 o 
  -4   5   2      598.49      548.17     30.78 o 
  -3   5   2     3356.84     3266.31     72.56 o 
  -2   5   2      789.83      776.66     21.29 o 
  -1   5   2      310.57      315.61     25.72 o 
   0   5   2     3272.00     3360.48     79.29 o 
   1   5   2     1860.72     1878.90     59.18 o 
   2   5   2       20.48       32.35     26.57 o 
  -6   6   2      759.24      780.83     43.39 o 
  -5   6   2     1395.09     1399.81     50.14 o 
  -4   6   2      670.26      625.55     35.94 o 
  -3   6   2      427.75      387.25     28.88 o 
  -2   6   2     3425.89     3399.89     52.57 o 
  -1   6   2     1702.74     1717.58     56.92 o 
   0   6   2      306.06      283.01     32.38 o 
   1   6   2     1450.85     1652.62     63.70 o 
  -5   7   2      516.50      496.36     38.26 o 
  -4   7   2     2034.81     1929.01     61.90 o 
  -3   7   2      524.45      522.14     36.75 o 
  -2   7   2      782.22      761.44     47.01 o 
  -1   7   2     2400.70     2389.92     75.22 o 
   0  -8   3      568.64      543.71     34.41 o 
   1  -8   3     2007.61     2020.25     58.28 o 
   2  -8   3      152.07      164.41     26.05 o 
   3  -8   3      166.69      178.34     27.91 o 
  -2  -7   3      823.80      837.32     40.56 o 
  -1  -7   3     3444.48     3500.10     78.09 o 
   0  -7   3     1338.62     1288.57     43.04 o 
   1  -7   3      162.95      147.93     20.65 o 
   2  -7   3     2483.22     2448.93     59.48 o 
   3  -7   3     2085.02     1942.58     54.76 o 
   4  -7   3      146.54      120.33     25.82 o 
   5  -7   3     1371.55     1497.09     58.07 o 
  -2  -6   3      790.40      797.59     35.47 o 
  -1  -6   3      628.68      609.41     29.69 o 
   0  -6   3     1852.31     1764.22     45.86 o 
   1  -6   3     1767.96     1712.09     44.21 o 
   2  -6   3      896.36      838.17     32.46 o 
   3  -6   3     3194.66     3264.35     70.97 o 
   4  -6   3      878.88      941.25     31.18 o 
   5  -6   3       81.44       93.57     34.87 o 
   6  -6   3     1128.10     1335.25     68.94 o 
  -4  -5   3        4.26       41.55     23.50 o 
  -3  -5   3     3062.30     3075.95     71.94 o 
  -2  -5   3     5089.08     5195.76     69.56 o 
  -1  -5   3       33.26       42.64     12.94 o 
   0  -5   3     1981.54     1873.41     43.29 o 
   1  -5   3     7638.30     7362.83     92.30 o 
   2  -5   3      468.33      494.06     19.58 o 
   3  -5   3      765.45      763.88     25.23 o 
   4  -5   3     5882.25     5934.83     84.49 o 
   5  -5   3     2066.30     2206.57     73.19 o 
   6  -5   3      165.83      198.84     40.12 o 
  -5  -4   3     2773.56     2654.18     68.37 o 
  -4  -4   3     3735.33     3742.36     80.27 o 
  -3  -4   3        0.49       28.61     14.45 o 
  -2  -4   3     4690.46     4636.34     87.03 o 
  -1  -4   3     6026.63     5692.98     58.16 o 
   0  -4   3      859.48      838.61     21.43 o 
   1  -4   3     2878.27     2779.81     32.06 o 
   2  -4   3     4347.30     4219.29     46.21 o 
   3  -4   3     3162.47     3139.71     49.71 o 
   4  -4   3      779.62      750.45     41.84 o 
   5  -4   3     3354.61     3559.79     95.51 o 
   6  -4   3     1373.51     1349.22     64.84 o 
  -3  -3   3     4090.64     4024.44     54.44 o 
  -2  -3   3      573.74      592.82     14.28 o 
  -1  -3   3     4297.97     4133.61     42.15 o 
   0  -3   3     5063.19     4630.97     58.26 o 
   1  -3   3       44.77       64.60      7.80 o 
   2  -3   3     4859.87     4835.46     64.46 o 
   3  -3   3     5972.55     5848.05    119.70 o 
   4  -3   3      365.43      378.15     31.58 o 
   5  -3   3      463.87      521.95     39.92 o 
   6  -3   3     1967.43     1891.10     72.75 o 
  -6  -2   3     1742.83     1802.16     58.70 o 
  -4  -2   3       24.68       23.29     11.08 o 
  -3  -2   3     4495.46     4249.59     80.83 o 
  -2  -2   3     6399.02     6049.07    107.41 o 
  -1  -2   3       19.75       16.27      4.32 o 
   0  -2   3     6803.37     6497.49    103.70 o 
   1  -2   3     9166.87     8565.39    101.64 o 
   2  -2   3      549.10      492.99     25.53 o 
   3  -2   3     2518.19     2531.06     65.04 o 
   4  -2   3     2923.02     2847.20     76.50 o 
   5  -2   3      815.47      748.79     46.60 o 
   6  -2   3      656.24      638.39     46.72 o 
  -7  -1   3      683.85      740.23     47.54 o 
  -6  -1   3      745.71      784.92     39.12 o 
  -4  -1   3     4664.54     4479.84     87.47 o 
  -3  -1   3      157.69      150.91     11.46 o 
  -2  -1   3     4935.09     4688.25     55.97 o 
  -1  -1   3     4042.89     3839.38     37.60 o 
   0  -1   3     1038.70     1109.94     18.19 o 
   1  -1   3     6353.34     5987.55     74.08 o 
   2  -1   3    11842.63    11470.48    202.40 o 
   3  -1   3     1059.17     1122.60     40.61 o 
   4  -1   3     1455.26     1473.82     52.86 o 
   5  -1   3     3931.18     3903.67    100.00 o 
   6  -1   3      364.60      314.42     42.99 o 
  -7   0   3     3030.90     3166.19     84.60 o 
  -4   0   3     4745.43     4857.61     93.73 o 
  -3   0   3     5961.31     6263.63    160.64 o 
  -2   0   3       64.85       70.80      7.55 o 
  -1   0   3     4702.79     4615.21     67.48 o 
   0   0   3    16871.78    17870.33    350.62 o 
   1   0   3      245.99      255.06     11.57 o 
   2   0   3     2478.71     2455.73     37.91 o 
   3   0   3     5744.46     5724.16    114.64 o 
   4   0   3      422.59      375.91     53.70 o 
   5   0   3     1816.49     1672.43     60.46 o 
  -8   1   3       58.65       51.31     31.73 o 
  -7   1   3      987.53     1078.27     47.68 o 
  -4   1   3      513.53      501.40     15.54 o 
  -3   1   3    13210.64    13388.63    159.35 o 
  -2   1   3     2616.46     2511.08     35.32 o 
  -1   1   3     2246.26     2490.80     34.68 o 
   0   1   3    16462.63    18975.55    220.97 o 
   1   1   3     1995.06     2269.52     34.60 o 
   2   1   3      178.47      196.92     11.98 o 
   3   1   3     4289.69     4693.18     93.48 o 
   4   1   3     3463.16     3238.73     74.59 o 
   5   1   3      249.64      176.29     27.45 o 
  -8   2   3     2998.00     3194.10     92.56 o 
  -7   2   3      177.16      165.27     27.41 o 
  -6   2   3     1574.65     1684.98     52.63 o 
  -5   2   3     6924.39     7060.19     93.73 o 
  -4   2   3     3104.70     3298.48     48.47 o 
  -3   2   3     2030.11     2053.67     32.63 o 
  -2   2   3    10818.20    11005.44    132.05 o 
  -1   2   3     5878.05     6249.66     78.02 o 
   0   2   3      597.50      681.72     16.31 o 
   1   2   3     5587.23     6233.24    100.75 o 
   2   2   3     6621.39     7108.75    132.85 o 
   3   2   3       16.05        1.84     18.43 o 
   4   2   3     1536.98     1487.18     53.30 o 
  -8   3   3     1342.30     1438.82     63.60 o 
  -7   3   3     1753.93     1827.19     63.39 o 
  -6   3   3      510.78      562.37     34.14 o 
  -5   3   3     1024.69     1047.09     27.84 o 
  -4   3   3     1664.51     1652.79     31.20 o 
  -3   3   3     1138.64     1084.63     22.36 o 
  -2   3   3      505.36      483.72     14.57 o 
  -1   3   3     4773.84     4801.99     93.92 o 
   0   3   3     4183.01     4434.44     89.88 o 
   1   3   3      154.96      190.30     21.30 o 
   2   3   3     2633.52     2886.91     71.66 o 
   3   3   3      618.53      640.27     40.33 o 
   4   3   3       18.34       14.43     29.86 o 
  -7   4   3     1314.85     1402.98     39.22 o 
  -6   4   3     3429.51     3521.66     58.88 o 
  -5   4   3      211.05      212.08     15.73 o 
  -4   4   3     1364.07     1312.63     28.27 o 
  -3   4   3     5043.58     4847.54     96.92 o 
  -2   4   3      814.08      839.70     34.34 o 
  -1   4   3      758.70      783.47     34.83 o 
   0   4   3     5234.93     5874.52    117.17 o 
   1   4   3     1180.52     1205.11     46.14 o 
   2   4   3      190.72      200.56     29.53 o 
   3   4   3     3033.82     2942.21     83.70 o 
  -7   5   3      408.85      370.64     26.64 o 
  -6   5   3     1182.44     1129.91     34.00 o 
  -5   5   3     2956.53     2781.69     69.95 o 
  -4   5   3      528.79      488.66     29.30 o 
  -3   5   3     1729.84     1643.03     49.57 o 
  -2   5   3     4066.06     3939.44     87.49 o 
  -1   5   3     2053.34     1963.40     58.03 o 
   0   5   3       66.22       90.41     24.92 o 
   1   5   3     1755.40     1785.29     61.69 o 
   2   5   3     2234.43     2091.98     70.64 o 
  -6   6   3       10.94        9.91     25.51 o 
  -5   6   3     1057.51     1029.98     46.76 o 
  -4   6   3     3154.89     2928.56     74.47 o 
  -3   6   3      311.92      335.66     30.55 o 
  -2   6   3      813.32      805.50     43.75 o 
  -1   6   3     2512.64     2552.72     73.27 o 
   0   6   3      403.89      387.90     37.02 o 
  -4   7   3     1692.52     1604.93     60.10 o 
  -3   7   3     2113.13     2111.03     68.44 o 
   0  -8   4       98.49       81.00     24.40 o 
   1  -8   4      527.44      571.86     34.93 o 
   2  -8   4     1434.84     1470.64     51.45 o 
   3  -8   4      718.36      753.05     44.84 o 
  -2  -7   4      225.85      242.40     27.73 o 
  -1  -7   4     1506.76     1551.43     49.00 o 
   0  -7   4     2480.79     2449.39     60.44 o 
   1  -7   4      723.43      698.39     33.82 o 
   2  -7   4     1161.28     1127.36     41.76 o 
   3  -7   4     3067.86     3082.10     73.76 o 
   4  -7   4     1217.31     1282.26     50.95 o 
  -3  -6   4     1082.19     1237.81     45.28 o 
  -2  -6   4     2126.18     2209.54     56.46 o 
  -1  -6   4      476.46      461.72     24.90 o 
   0  -6   4     1306.69     1205.14     37.09 o 
   1  -6   4     4975.95     4630.58     89.07 o 
   2  -6   4      478.09      477.05     38.70 o 
   3  -6   4      834.45      862.31     29.00 o 
   4  -6   4     2304.58     2553.76     50.72 o 
   5  -6   4      477.87      578.03     45.65 o 
  -3  -5   4       69.71       78.66     17.21 o 
  -2  -5   4     3040.41     2845.63     60.88 o 
  -1  -5   4     3091.11     2856.16     58.99 o 
   0  -5   4       35.19       40.44      9.40 o 
   1  -5   4     3761.44     3629.35    110.17 o 
   2  -5   4     3946.21     4002.86     86.33 o 
   3  -5   4      421.43      475.14     21.33 o 
   4  -5   4     1545.76     1515.60     57.49 o 
   5  -5   4     2647.25     2650.43     82.72 o 
   6  -5   4      343.51      368.24     46.34 o 
  -5  -4   4      256.18      259.13     26.24 o 
  -4  -4   4     3678.05     3641.94     76.54 o 
  -3  -4   4     4371.73     4393.38     68.55 o 
  -2  -4   4       48.51       53.83      7.86 o 
  -1  -4   4     3277.30     3149.40     63.04 o 
   0  -4   4     3568.53     3413.90     62.31 o 
   1  -4   4      685.05      686.09     20.14 o 
   2  -4   4     1542.28     1522.46     30.85 o 
   3  -4   4     6561.05     6551.92     88.87 o 
   4  -4   4     1027.52     1123.15     50.11 o 
   5  -4   4      854.35      937.65     52.63 o 
   6  -4   4     2307.68     2354.82     85.25 o 
  -4  -3   4       11.01       22.20     11.35 o 
  -3  -3   4     3219.56     3076.07     63.98 o 
  -2  -3   4     2049.59     2011.20     30.58 o 
  -1  -3   4       13.66        9.97      6.82 o 
   0  -3   4     5158.80     4888.72    125.49 o 
   1  -3   4     5036.58     4647.17     62.10 o 
   2  -3   4      433.49      420.70     17.37 o 
   3  -3   4     1307.49     1277.82     46.47 o 
   4  -3   4     1457.07     1457.48     54.64 o 
   5  -3   4      273.34      361.31     37.25 o 
   6  -3   4      716.89      697.57     50.14 o 
  -7  -2   4      126.60      185.90     34.78 o 
  -6  -2   4      372.96      420.89     32.36 o 
  -5  -2   4     5400.52     5271.86    105.25 o 
  -4  -2   4     3307.81     3229.14     68.46 o 
  -3  -2   4        9.83       16.57      6.26 o 
  -2  -2   4    10236.29     9818.35    113.84 o 
  -1  -2   4    10177.42    10010.51    115.98 o 
   0  -2   4      167.77      188.60      9.05 o 
   1  -2   4     8893.77     8645.66     84.23 o 
   2  -2   4     4962.70     4697.36     96.40 o 
   3  -2   4      118.79      139.97     21.95 o 
   4  -2   4     1999.90     1886.56     61.13 o 
   5  -2   4     4747.24     4563.40    112.50 o 
   6  -2   4      791.07      748.69     50.64 o 
  -7  -1   4     2845.50     3424.92     93.19 o 
  -5  -1   4     1340.28     1308.63     40.40 o 
  -4  -1   4     3373.45     3365.01     70.62 o 
  -3  -1   4     3335.72     3357.53     43.12 o 
  -2  -1   4     1147.34     1099.52     14.45 o 
  -1  -1   4     7936.71     7657.80     72.96 o 
   0  -1   4    11674.06    11689.47    236.69 o 
   1  -1   4       69.77       80.94      8.31 o 
   2  -1   4     2970.84     2773.80     42.16 o 
   3  -1   4     5755.27     5680.41    117.25 o 
   4  -1   4       65.23       71.94     13.97 o 
   5  -1   4     1374.20     1250.70     55.50 o 
  -5   0   4      200.75      224.20     18.16 o 
  -4   0   4     2290.97     2358.65     54.20 o 
  -3   0   4     8664.11     8996.33    117.34 o 
  -2   0   4     2269.65     2287.83     55.14 o 
  -1   0   4      585.22      597.01     14.67 o 
   0   0   4    10079.11    10732.18    393.05 o 
   1   0   4     4824.89     4919.06     65.53 o 
   2   0   4       66.28       84.82     10.74 o 
   3   0   4     7307.10     7298.09     97.40 o 
   4   0   4     2036.48     1914.24     40.65 o 
   5   0   4       17.37       22.59     19.13 o 
  -8   1   4     1998.95     2263.07     77.23 o 
  -7   1   4      231.03      290.02     30.35 o 
  -5   1   4     4880.96     4922.83     68.94 o 
  -4   1   4     1863.76     1856.24     31.96 o 
  -3   1   4     2460.90     2684.72     63.50 o 
  -2   1   4    10151.41    10440.58    126.18 o 
  -1   1   4     2085.32     2130.73     32.80 o 
   0   1   4      234.73      265.40     14.20 o 
   1   1   4     4634.91     5650.19    140.53 o 
   2   1   4     3006.09     3434.90     52.29 o 
   3   1   4       45.70       29.44     19.27 o 
   4   1   4     2124.37     2125.51     62.20 o 
  -8   2   4      963.13     1062.29     55.16 o 
  -7   2   4     1784.35     1979.52     63.41 o 
  -6   2   4      492.23      571.84     23.14 o 
  -5   2   4     1659.03     1747.94     34.02 o 
  -4   2   4     4660.86     4515.70     89.79 o 
  -3   2   4      434.65      432.90     15.32 o 
  -2   2   4     2869.84     3071.05     66.70 o 
  -1   2   4     4685.64     4909.36     64.96 o 
   0   2   4     2114.99     2436.74     38.01 o 
   1   2   4      468.62      500.78     30.51 o 
   2   2   4     2221.31     2409.41     62.97 o 
   3   2   4     1984.81     2185.48     63.35 o 
   4   2   4       11.44       14.30     28.61 o 
  -7   3   4     1762.64     1848.89     62.93 o 
  -6   3   4     3001.54     3196.18     54.30 o 
  -5   3   4      159.72      173.78     14.28 o 
  -4   3   4     1560.54     1479.51     30.10 o 
  -3   3   4     6173.12     6253.73     82.24 o 
  -2   3   4     3593.81     3589.33     53.51 o 
  -1   3   4      591.23      618.54     31.37 o 
   0   3   4     5411.12     6119.00    119.70 o 
   1   3   4     1186.63     1265.22     45.93 o 
   2   3   4      340.81      379.02     32.50 o 
   3   3   4     3193.65     3246.54     86.55 o 
  -7   4   4       75.25       51.30     18.29 o 
  -6   4   4     1697.37     1727.98     39.06 o 
  -5   4   4     2084.86     1979.63     71.71 o 
  -4   4   4      562.54      549.24     31.96 o 
  -3   4   4     1643.90     1443.03     45.92 o 
  -2   4   4     5260.00     5169.46    105.92 o 
  -1   4   4     1122.86     1082.73     42.34 o 
   0   4   4      832.90      918.53     42.97 o 
   1   4   4     3327.52     3524.81     85.63 o 
   2   4   4     1302.73     1368.25     57.28 o 
  -7   5   4     1607.19     1630.29     42.91 o 
  -6   5   4       60.39       30.95     25.05 o 
  -5   5   4     2458.72     2368.83     66.09 o 
  -4   5   4     4171.66     3870.48     88.02 o 
  -3   5   4       54.40       57.72     22.05 o 
  -2   5   4     1104.02     1068.99     45.36 o 
  -1   5   4     2607.53     2596.86     70.85 o 
   0   5   4      573.38      496.78     36.77 o 
   1   5   4      735.08      745.25     46.20 o 
  -5   6   4        3.22       -5.99     26.49 o 
  -4   6   4     2092.36     1962.60     62.93 o 
  -3   6   4     1591.65     1504.39     56.12 o 
  -2   6   4      125.45      105.27     30.01 o 
  -1   6   4     1232.34     1225.43     55.89 o 
   1  -8   5      352.62      358.19     30.99 o 
   2  -8   5      861.19      911.47     45.86 o 
  -2  -7   5     1153.73     1185.14     46.26 o 
  -1  -7   5       21.31       15.98     18.93 o 
   0  -7   5     1606.03     1539.12     48.48 o 
   1  -7   5     2064.04     2070.32     55.81 o 
   2  -7   5       86.60      103.66     22.83 o 
   3  -7   5      421.81      454.62     33.82 o 
   4  -7   5     1936.01     2100.53     49.72 o 
  -3  -6   5       16.58       11.87     19.22 o 
  -2  -6   5     2446.78     2365.04     57.70 o 
  -1  -6   5     2729.97     2669.28     61.05 o 
   0  -6   5       26.75       27.66     15.27 o 
   1  -6   5     3203.03     3295.59     53.51 o 
   2  -6   5     2718.32     2863.87     50.89 o 
   3  -6   5      228.90      215.91     20.54 o 
   4  -6   5     1292.86     1250.45     56.56 o 
   5  -6   5     1531.41     1671.68     72.90 o 
  -5  -5   5      119.71      120.94     25.63 o 
  -4  -5   5     1707.40     1767.09     50.93 o 
  -3  -5   5     2204.72     2299.80     55.16 o 
  -2  -5   5        1.56       -2.18     12.19 o 
  -1  -5   5     2460.37     2316.81     38.08 o 
   0  -5   5     3907.29     3698.65     68.82 o 
   1  -5   5       58.90       74.99     19.90 o 
   2  -5   5     1252.16     1310.08     32.22 o 
   3  -5   5     2611.24     2756.19     50.78 o 
   4  -5   5       48.47       36.54     31.31 o 
   5  -5   5      405.06      412.78     43.75 o 
  -4  -4   5      638.50      625.91     29.21 o 
  -3  -4   5     3148.48     3026.70     44.93 o 
  -2  -4   5     1444.02     1371.60     37.89 o 
  -1  -4   5      235.77      221.75     11.85 o 
   0  -4   5     3448.75     3420.70    123.50 o 
   1  -4   5     4857.47     4733.69     66.14 o 
   2  -4   5      314.19      322.65     17.19 o 
   3  -4   5     2712.83     2812.54     76.94 o 
   4  -4   5     2689.03     2632.90     78.22 o 
   5  -4   5      249.70      274.00     38.87 o 
  -6  -3   5      489.45      737.51     48.71 o 
  -5  -3   5     5073.21     5115.53    104.73 o 
  -4  -3   5      739.14      729.17     29.28 o 
  -3  -3   5      552.42      525.11     16.25 o 
  -2  -3   5     8217.48     7931.82    197.15 o 
  -1  -3   5     4311.67     4161.24     95.74 o 
   0  -3   5      243.74      281.92     37.59 o 
   1  -3   5     5366.66     5168.69     69.68 o 
   2  -3   5     3487.49     3304.38     78.47 o 
   3  -3   5       93.24       88.33     22.55 o 
   4  -3   5     2965.51     3085.56     84.44 o 
   5  -3   5     3827.04     3679.41    101.00 o 
  -5  -2   5      963.64     1028.62     35.89 o 
  -4  -2   5     4312.64     4282.56     56.39 o 
  -3  -2   5     3809.91     3734.60     49.15 o 
  -2  -2   5     2753.47     2757.79     73.57 o 
  -1  -2   5     9517.77     9009.45    106.98 o 
   0  -2   5     4867.26     4872.58     63.38 o 
   1  -2   5     1263.43     1225.53     39.69 o 
   2  -2   5     2685.68     2579.90     65.09 o 
   3  -2   5     4256.86     4175.79     95.52 o 
   4  -2   5       13.40       17.91     27.52 o 
   5  -2   5     1323.18     1292.19     59.83 o 
  -5  -1   5      522.68      534.45     26.66 o 
  -4  -1   5     1762.30     1726.27     45.19 o 
  -3  -1   5     8352.47     8159.13    107.82 o 
  -2  -1   5     2301.55     2336.60     33.96 o 
  -1  -1   5      713.82      661.65     28.05 o 
   0  -1   5     5961.76     5807.19     75.20 o 
   1  -1   5     1842.14     1805.69     32.15 o 
   2  -1   5      188.43      192.86     13.71 o 
   3  -1   5     4891.45     4763.41    119.30 o 
   4  -1   5     1874.31     1711.72     39.80 o 
   5  -1   5       22.32       20.14     26.38 o 
  -7   0   5       20.55       18.95     27.93 o 
  -6   0   5     1963.44     2440.22     67.52 o 
  -5   0   5     3332.73     3471.52     76.65 o 
  -4   0   5       22.35       20.89      7.63 o 
  -3   0   5     1993.99     2059.66     33.26 o 
  -2   0   5     4623.85     4530.12     60.14 o 
  -1   0   5     2699.66     2672.85     98.85 o 
   0   0   5      914.30      974.51     22.27 o 
   1   0   5     7160.60     7349.06    264.45 o 
   2   0   5     2054.60     2097.50     38.78 o 
   3   0   5      553.02      538.85     27.75 o 
   4   0   5     2356.59     2243.14     47.26 o 
  -5   1   5     2863.31     2980.98     47.71 o 
  -4   1   5     5804.72     5838.41     78.15 o 
  -3   1   5     1946.48     1917.74     32.80 o 
  -2   1   5      986.08      954.53     21.18 o 
  -1   1   5     7519.70     7953.46    100.49 o 
   0   1   5     2455.27     2711.38     42.74 o 
   1   1   5      385.58      407.17     18.36 o 
   2   1   5     3903.00     4340.63     64.98 o 
   3   1   5     2467.26     2670.93     70.80 o 
   4   1   5        2.12       -3.60     29.11 o 
  -6   2   5     3310.56     3434.52     56.81 o 
  -5   2   5       49.10       40.91     10.88 o 
  -4   2   5     2230.24     2331.51     39.87 o 
  -3   2   5     5820.41     5649.64    121.57 o 
  -2   2   5      600.79      606.97     37.72 o 
  -1   2   5      847.98      902.56     22.38 o 
   0   2   5     2128.14     2256.27     59.01 o 
   1   2   5      995.34     1051.19     41.69 o 
   2   2   5      295.15      353.75     30.62 o 
   3   2   5     3105.34     3368.02     86.93 o 
  -7   3   5       56.24       38.73     21.77 o 
  -6   3   5     3803.90     3763.13     61.46 o 
  -5   3   5     2718.45     2780.99     47.26 o 
  -4   3   5      336.77      354.39     22.58 o 
  -3   3   5     4662.32     4461.71     63.54 o 
  -2   3   5     4696.33     4627.56     96.83 o 
  -1   3   5      455.01      523.82     30.66 o 
   0   3   5     3162.38     3417.88     81.17 o 
   1   3   5     5552.09     5611.45    117.57 o 
   2   3   5     1628.90     1630.59     60.48 o 
  -7   4   5     1024.10     1073.03     35.95 o 
  -6   4   5       19.14       12.41     11.86 o 
  -5   4   5     1937.89     1943.90     59.64 o 
  -4   4   5     5066.72     4654.48    100.06 o 
  -3   4   5      220.06      216.25     25.38 o 
  -2   4   5     1149.76     1189.60     46.76 o 
  -1   4   5     4760.28     4687.88    102.78 o 
   0   4   5      292.55      353.18     32.94 o 
   1   4   5      650.02      697.47     43.56 o 
  -6   5   5     1371.31     1368.78     56.06 o 
  -5   5   5      111.96      129.09     28.36 o 
  -4   5   5     1454.94     1270.93     51.03 o 
  -3   5   5      816.11      826.49     44.31 o 
  -2   5   5        0.82        5.51     25.15 o 
  -1   5   5     1947.72     1933.53     65.05 o 
   0   5   5     1685.52     1646.52     62.95 o 
  -4   6   5        7.29       -5.38     29.61 o 
  -3   6   5     1712.74     1567.18     61.65 o 
  -2  -7   6     1813.29     1900.88     57.00 o 
  -1  -7   6      907.27      863.76     40.44 o 
   0  -7   6        0.30        1.76     18.79 o 
   1  -7   6      622.78      609.34     36.25 o 
   2  -7   6     1171.37     1243.75     48.56 o 
   3  -7   6      231.94      230.63     24.85 o 
  -3  -6   6      911.14      917.31     39.10 o 
  -2  -6   6      311.79      312.30     24.02 o 
  -1  -6   6     2783.69     2760.84     64.02 o 
   0  -6   6     1990.12     1911.94     39.23 o 
   1  -6   6        1.34       10.23     14.47 o 
   2  -6   6     2262.46     2361.11     57.21 o 
   3  -6   6     1927.42     1985.78     45.98 o 
   4  -6   6        2.92       27.81     37.34 o 
  -4  -5   6      286.45      342.86     25.78 o 
  -3  -5   6     2962.47     2887.26     62.97 o 
  -2  -5   6     3712.51     3608.39     53.64 o 
  -1  -5   6       40.29       29.46     11.19 o 
   0  -5   6     3963.04     3812.36     69.73 o 
   1  -5   6     4144.99     4130.36     63.42 o 
   2  -5   6       11.00       -4.50     14.21 o 
   3  -5   6     1343.14     1517.88     61.25 o 
   4  -5   6     2420.35     2528.43     81.65 o 
  -4  -4   6      207.55      225.89     14.46 o 
  -3  -4   6      755.08      771.43     20.98 o 
  -2  -4   6     4342.72     4260.21     58.97 o 
  -1  -4   6     1569.22     1545.38     36.20 o 
   0  -4   6       17.83       32.13     10.82 o 
   1  -4   6     3394.46     3386.26     53.64 o 
   2  -4   6     1090.58     1018.78     45.49 o 
   3  -4   6        8.48       24.13     25.03 o 
   4  -4   6     3078.69     3327.48     94.55 o 
  -6  -3   6       55.49       50.83     19.92 o 
  -5  -3   6     2480.92     2580.15     65.36 o 
  -4  -3   6     4408.43     4280.87     90.26 o 
  -3  -3   6      711.03      725.87     19.99 o 
  -2  -3   6     1738.09     1906.61     60.88 o 
  -1  -3   6     5545.53     5240.37     69.06 o 
   0  -3   6     2497.30     2396.37     39.49 o 
   1  -3   6     1007.63      924.47     38.74 o 
   2  -3   6     6869.13     6849.11    139.74 o 
   3  -3   6     5010.00     4704.78    109.00 o 
   4  -3   6      148.78      101.74     30.64 o 
  -6  -2   6     1789.81     1685.39     52.27 o 
  -5  -2   6      428.42      450.83     28.31 o 
  -4  -2   6     1612.74     1664.30     45.90 o 
  -3  -2   6     6451.59     6248.65    106.31 o 
  -2  -2   6     2021.92     1951.59     46.42 o 
  -1  -2   6      936.63      926.57     21.02 o 
   0  -2   6     3157.23     3073.35     70.72 o 
   1  -2   6     2008.35     1973.68     55.01 o 
   2  -2   6       61.67       52.19     21.03 o 
   3  -2   6     2067.43     1883.77     60.84 o 
   4  -2   6     1336.05     1282.89     56.48 o 
  -7  -1   6       19.04       22.62     20.77 o 
  -6  -1   6     1417.61     1439.45     47.20 o 
  -5  -1   6     3807.78     3868.18     84.94 o 
  -4  -1   6      585.62      555.58     26.26 o 
  -3  -1   6     2272.37     2182.06     34.79 o 
  -2  -1   6     4401.19     4211.14     84.63 o 
  -1  -1   6      235.17      235.67     11.87 o 
   0  -1   6     1631.23     1591.37     37.73 o 
   1  -1   6     4231.64     4256.69     91.12 o 
   2  -1   6      864.27      851.95     38.37 o 
   3  -1   6      211.71      223.32     30.13 o 
   4  -1   6     2319.46     2143.83     70.34 o 
  -6   0   6        4.84        4.77     15.54 o 
  -5   0   6     2754.87     2820.75     67.73 o 
  -4   0   6     3764.21     3658.64     53.85 o 
  -3   0   6     1184.22     1129.58     24.28 o 
  -2   0   6     1426.60     1396.89     27.15 o 
  -1   0   6     7393.57     7484.50     96.22 o 
   0   0   6     2196.63     2375.58     40.80 o 
   1   0   6     1545.87     1509.01     32.52 o 
   2   0   6     4831.29     4886.85    171.86 o 
   3   0   6     2157.49     2058.24     49.92 o 
  -6   1   6     2628.42     2747.75     48.88 o 
  -5   1   6        7.32       21.17     10.55 o 
  -4   1   6     1999.71     2035.35     37.48 o 
  -3   1   6     6880.48     6865.62    149.19 o 
  -2   1   6      683.49      684.13     20.66 o 
  -1   1   6     1610.91     1650.49     32.51 o 
   0   1   6     6308.03     6701.57     89.97 o 
   1   1   6     1002.74      979.60     27.94 o 
   2   1   6      492.61      519.98     35.04 o 
   3   1   6     2598.87     2775.46     79.05 o 
  -7   2   6       42.58       37.84     20.69 o 
  -6   2   6     3460.67     3533.47     58.69 o 
  -5   2   6     3545.02     3515.53     82.76 o 
  -4   2   6      108.33      109.26     12.32 o 
  -3   2   6     3951.30     3825.44     61.97 o 
  -2   2   6     1830.69     1822.68     34.80 o 
  -1   2   6      186.42      177.50     23.79 o 
   0   2   6     2589.27     2819.01     71.43 o 
   1   2   6     3904.84     4043.21     93.13 o 
   2   2   6     1346.16     1375.96     57.13 o 
  -7   3   6      680.63      773.91     31.44 o 
  -6   3   6      104.78      101.20     16.22 o 
  -5   3   6     3283.05     3303.08     89.18 o 
  -4   3   6     1896.71     1809.30     69.98 o 
  -3   3   6      161.75      180.66     25.44 o 
  -2   3   6     2712.87     2791.87     72.06 o 
  -1   3   6     3855.60     3840.39     89.19 o 
   0   3   6      173.60      207.81     29.49 o 
   1   3   6      946.34     1089.73     54.51 o 
  -6   4   6     1761.53     1695.36     60.94 o 
  -5   4   6       41.54       55.87     26.78 o 
  -4   4   6     1512.01     1409.67     53.49 o 
  -3   4   6     2832.92     2487.55     70.11 o 
  -2   4   6        2.41       11.90     24.88 o 
  -1   4   6     2167.04     2170.78     67.75 o 
   0   4   6     2159.82     2225.88     71.35 o 
  -5   5   6      654.59      597.41     42.37 o 
  -4   5   6        1.58        2.58     27.66 o 
  -3   5   6     2101.58     2013.80     67.66 o 
  -2   5   6     1252.71     1261.76     57.69 o 
  -1  -7   7     1507.65     1562.74     52.21 o 
   0  -7   7     1054.72     1097.64     46.64 o 
   1  -7   7        0.37       -4.38     23.02 o 
   2  -7   7     1347.66     1421.57     41.60 o 
  -3  -6   7     1777.20     1858.75     54.89 o 
  -2  -6   7     1012.85     1045.92     41.11 o 
  -1  -6   7      247.37      270.29     24.59 o 
   0  -6   7     2118.71     2101.13     80.95 o 
   1  -6   7     1641.21     1667.69     40.08 o 
   2  -6   7       91.10      120.34     21.48 o 
   3  -6   7     1789.18     1980.11     74.18 o 
  -4  -5   7      270.45      252.66     23.08 o 
  -3  -5   7      729.64      743.56     24.61 o 
  -2  -5   7     5047.00     4998.64     70.88 o 
  -1  -5   7     1383.57     1404.45     32.75 o 
   0  -5   7      859.23      905.18     28.59 o 
   1  -5   7     3523.43     3489.13     58.78 o 
   2  -5   7     1150.58     1222.99     36.22 o 
   3  -5   7        3.80       -5.24     31.33 o 
  -5  -4   7     1177.42     1298.26     48.35 o 
  -4  -4   7     2854.04     2882.26     71.01 o 
  -3  -4   7     1091.45     1113.57     38.45 o 
  -2  -4   7      815.04      772.60     23.24 o 
  -1  -4   7     2716.27     2603.11     43.74 o 
   0  -4   7      593.14      572.38     22.30 o 
   1  -4   7      597.96      563.03     24.08 o 
   2  -4   7     3323.84     2996.06     82.72 o 
   3  -4   7     1594.45     1555.85     62.74 o 
   4  -4   7       54.38       39.22     34.32 o 
  -6  -3   7     1629.90     1667.70     55.50 o 
  -5  -3   7        1.86       -3.77     16.56 o 
  -4  -3   7     1677.55     1618.07     48.40 o 
  -3  -3   7     2623.43     2527.19     62.85 o 
  -2  -3   7      160.20      173.95     12.28 o 
  -1  -3   7      818.23      782.89     22.26 o 
   0  -3   7     5102.75     4897.11     68.90 o 
   1  -3   7     1941.67     1925.16     59.29 o 
   2  -3   7      658.24      608.23     39.47 o 
   3  -3   7     2630.94     2661.39     79.33 o 
   4  -3   7      689.95      671.23     48.14 o 
  -6  -2   7     1809.71     1755.92     54.47 o 
  -5  -2   7     3850.41     3825.50     86.53 o 
  -4  -2   7      350.72      319.11     22.72 o 
  -3  -2   7     1482.89     1449.42     43.98 o 
  -2  -2   7     3685.90     3532.95     50.17 o 
  -1  -2   7     1566.49     1600.98     47.77 o 
   0  -2   7     1388.73     1439.22     47.04 o 
   1  -2   7     3816.98     3802.82     88.58 o 
   2  -2   7     1703.14     1492.85     53.63 o 
   3  -2   7      142.10      140.87     30.18 o 
  -7  -1   7     1299.75     1332.04     50.68 o 
  -6  -1   7      143.99      153.17     21.72 o 
  -5  -1   7     3221.20     3266.16     76.84 o 
  -4  -1   7     3216.47     3121.89     72.54 o 
  -3  -1   7      204.10      182.53     18.97 o 
  -2  -1   7     3475.11     3416.06     76.02 o 
  -1  -1   7     4100.07     4088.52     87.58 o 
   0  -1   7      281.80      348.41     24.88 o 
   1  -1   7      648.56      675.92     36.79 o 
   2  -1   7     3195.74     3104.18     80.27 o 
   3  -1   7     1386.78     1336.76     57.36 o 
  -7   0   7     2092.05     2096.23     64.00 o 
  -6   0   7     2697.84     2745.11     70.82 o 
  -5   0   7       70.01       81.87     12.60 o 
  -4   0   7     2412.19     2427.91     41.67 o 
  -3   0   7     6225.34     6227.79     83.82 o 
  -2   0   7       21.46       32.04     11.17 o 
  -1   0   7     3137.18     3152.15     50.36 o 
   0   0   7     6347.25     6532.26    128.12 o 
   1   0   7      849.20      853.84     39.27 o 
   2   0   7      859.79      819.53     44.33 o 
  -7   1   7      395.63      359.11     30.37 o 
  -6   1   7     2277.12     2369.52     56.09 o 
  -5   1   7     1562.78     1571.81     50.65 o 
  -4   1   7       54.65       45.83     12.23 o 
  -3   1   7     2949.70     2844.51     47.72 o 
  -2   1   7     2817.18     2714.82     45.95 o 
  -1   1   7      140.32      145.12     15.11 o 
   0   1   7     2975.42     3098.80     75.16 o 
   1   1   7     2797.43     3040.07     79.45 o 
   2   1   7      169.20      233.73     35.25 o 
  -7   2   7      900.55      907.61     33.46 o 
  -6   2   7      168.69      162.60     17.81 o 
  -5   2   7     3202.69     3228.28     55.03 o 
  -4   2   7     1209.83     1204.22     30.86 o 
  -3   2   7      319.87      310.69     17.76 o 
  -2   2   7     3572.25     3595.35     57.21 o 
  -1   2   7     3649.94     3785.10     89.00 o 
   0   2   7      143.68      172.00     29.49 o 
   1   2   7     1421.04     1473.27     61.76 o 
  -6   3   7     1379.04     1371.86     36.94 o 
  -5   3   7      230.06      215.83     18.75 o 
  -4   3   7     1786.51     1673.14     57.84 o 
  -3   3   7     1924.84     1750.73     58.74 o 
  -2   3   7       22.85       26.87     25.86 o 
  -1   3   7     1090.06     1131.30     52.17 o 
   0   3   7     1774.25     1836.20     65.36 o 
  -6   4   7     1362.51     1266.41     59.27 o 
  -5   4   7      634.39      608.06     43.03 o 
  -4   4   7      198.36      149.36     32.59 o 
  -3   4   7     2800.52     2442.04     74.34 o 
  -2   4   7     1388.22     1444.83     60.65 o 
  -1   4   7       57.44       57.17     33.00 o 
  -3  -6   8      675.98      725.26     40.31 o 
  -2  -6   8     2009.24     2052.96     59.48 o 
  -1  -6   8      482.29      478.90     35.57 o 
   0  -6   8      271.15      266.09     22.48 o 
   1  -6   8     2468.94     2621.45     54.26 o 
   2  -6   8     1482.69     1586.86     44.59 o 
  -3  -5   8      279.17      290.00     24.66 o 
  -2  -5   8     1069.98     1142.84     39.69 o 
  -1  -5   8     1703.75     1807.83     53.54 o 
   0  -5   8      244.41      244.95     19.63 o 
   1  -5   8      703.53      733.87     30.56 o 
   2  -5   8     1607.50     1715.03     67.29 o 
  -5  -4   8      169.64      197.46     27.81 o 
  -4  -4   8     1587.91     1592.25     52.33 o 
  -3  -4   8     3096.49     2994.28     75.33 o 
  -2  -4   8       97.39      111.00     14.19 o 
  -1  -4   8     1965.43     1974.33     45.42 o 
   0  -4   8     4775.04     4817.18     72.31 o 
   1  -4   8      878.84      859.35     45.63 o 
   2  -4   8      236.38      232.85     34.24 o 
   3  -4   8     1945.54     1983.96     74.36 o 
  -6  -3   8     1388.39     1431.35     52.73 o 
  -5  -3   8     2362.31     2412.30     67.47 o 
  -4  -3   8       29.63       35.54     18.11 o 
  -3  -3   8      745.41      758.09     35.48 o 
  -2  -3   8     3497.02     3352.10     51.64 o 
  -1  -3   8     1142.78     1182.07     45.68 o 
   0  -3   8      699.08      724.52     39.04 o 
   1  -3   8     2753.31     2704.99     75.60 o 
   2  -3   8      714.74      625.95     41.82 o 
   3  -3   8      353.85      339.28     42.78 o 
  -6  -2   8       55.38       71.10     22.03 o 
  -5  -2   8     2515.27     2520.89     67.52 o 
  -4  -2   8     1160.63     1107.32     41.19 o 
  -3  -2   8       71.96       90.53     18.35 o 
  -2  -2   8     3918.71     3667.36     84.86 o 
  -1  -2   8     3328.05     3198.16     77.92 o 
   0  -2   8      389.29      368.58     29.00 o 
   1  -2   8     2367.69     2193.42     65.23 o 
   2  -2   8     3084.26     3116.01     86.78 o 
   3  -2   8      445.54      473.97     44.98 o 
  -6  -1   8     1693.10     1599.36     54.09 o 
  -5  -1   8       96.57       82.61     18.91 o 
  -4  -1   8     3780.91     3710.69     84.79 o 
  -3  -1   8     4317.13     4336.50     94.97 o 
  -2  -1   8      159.19      163.76     20.96 o 
  -1  -1   8     2004.98     1865.09     54.24 o 
   0  -1   8     5061.17     4940.04    106.76 o 
   1  -1   8      480.01      478.46     34.58 o 
   2  -1   8      595.54      542.10     40.63 o 
  -6   0   8     1929.69     2103.37     63.54 o 
  -5   0   8     2041.02     2007.25     57.80 o 
  -4   0   8      227.79      242.04     22.68 o 
  -3   0   8     2999.11     2948.52     72.00 o 
  -2   0   8     1862.38     1939.65     55.52 o 
  -1   0   8      102.99       99.85     21.67 o 
   0   0   8     1682.67     1713.22     55.08 o 
   1   0   8     1325.75     1288.55     51.22 o 
  -6   1   8       56.92       56.46     16.98 o 
  -5   1   8     1980.30     2065.44     42.67 o 
  -4   1   8      803.91      771.47     26.84 o 
  -3   1   8       52.82       32.98     13.20 o 
  -2   1   8     3593.30     3432.01     56.76 o 
  -1   1   8     2719.52     2778.87     70.01 o 
  -6   2   8      573.31      554.43     25.77 o 
  -5   2   8      613.61      597.20     26.06 o 
  -4   2   8     2849.57     2800.38     51.64 o 
  -3   2   8     2859.84     2761.66     55.67 o 
  -2   2   8        7.72       10.85     27.96 o 
  -1   2   8     1937.68     2099.98     68.86 o 
   0   2   8     1652.25     1590.97     64.02 o 
  -5   3   8      733.56      727.69     46.39 o 
  -4   3   8      134.20      106.74     32.86 o 
  -3   3   8     2240.91     2152.29     70.66 o 
  -2   3   8     1172.86     1201.47     58.43 o 
  -1   3   8        2.68        9.84     34.26 o 
  -1  -6   9     1329.93     1354.66     61.67 o 
   0  -6   9      745.60      758.95     33.04 o 
  -3  -5   9     1174.60     1213.20     51.54 o 
  -2  -5   9       53.54       54.03     17.30 o 
  -1  -5   9      903.93      884.86     39.46 o 
   0  -5   9     2371.22     2458.06     51.16 o 
   1  -5   9      325.58      365.46     40.61 o 
  -4  -4   9       90.78      117.06     26.49 o 
  -3  -4   9     2550.03     2486.69     70.85 o 
  -2  -4   9     3821.54     3616.39     91.31 o 
  -1  -4   9       40.77       36.08     15.87 o 
   0  -4   9     1247.78     1221.57     54.16 o 
   1  -4   9     2040.22     2021.49     70.62 o 
  -5  -3   9     2088.64     2116.59     65.88 o 
  -4  -3   9     1856.04     1949.62     60.10 o 
  -3  -3   9      102.63      114.43     23.14 o 
  -2  -3   9     2580.33     2601.11     72.82 o 
  -1  -3   9     2457.64     2342.04     68.65 o 
   0  -3   9      332.58      346.27     32.88 o 
   1  -3   9     1352.15     1416.42     57.92 o 
   2  -3   9     2051.81     2025.07     74.74 o 
  -5  -2   9      201.40      207.89     27.41 o 
  -4  -2   9     1817.75     1754.96     55.62 o 
  -3  -2   9     1446.71     1459.14     50.43 o 
  -2  -2   9       38.09       25.47     21.09 o 
  -1  -2   9     2242.35     2183.24     64.46 o 
   0  -2   9     2382.81     2226.03     67.70 o 
   1  -2   9       10.50       26.05     27.24 o 
  -6  -1   9     2373.78     2374.98     70.80 o 
  -5  -1   9     1132.98     1125.60     45.72 o 
  -4  -1   9      575.33      624.96     34.87 o 
  -3  -1   9     3211.96     3091.80     78.32 o 
  -2  -1   9     2593.28     2739.54     73.21 o 
  -1  -1   9        0.53       15.58     23.10 o 
   0  -1   9     1802.45     1802.88     61.46 o 
   1  -1   9     2348.13     2351.99     73.84 o 
  -6   0   9      322.16      353.29     31.06 o 
  -5   0   9     2236.29     2303.85     67.08 o 
  -4   0   9     1008.08     1003.49     43.79 o 
  -3   0   9       31.14        9.76     19.16 o 
  -2   0   9     1572.02     1486.66     50.55 o 
  -1   0   9     1132.23     1178.08     46.57 o 
   0   0   9       11.34       17.11     23.94 o 
  -6   1   9      235.93      248.01     30.95 o 
  -5   1   9      546.01      575.82     35.87 o 
  -4   1   9     3090.61     3133.08     79.73 o 
  -3   1   9     1731.03     1737.29     55.29 o 
  -2   1   9      287.00      270.44     27.83 o 
  -5   2   9      952.74      951.89     44.02 o 
  -4   2   9      249.61      251.11     21.57 o 
  -3  -4  10       11.50       14.64     28.35 o 
  -2  -4  10     2001.61     2036.96     69.86 o 
  -1  -4  10      849.51      908.14     51.01 o 
   0  -4  10       19.05       13.91     30.28 o 
  -4  -3  10     2393.03     2357.42     71.20 o 
  -3  -3  10      980.37     1029.31     48.40 o 
  -2  -3  10      203.89      204.69     30.45 o 
  -1  -3  10     1634.01     1667.47     61.69 o 
   0  -3  10     1533.91     1531.37     64.14 o 
  -4  -2  10      127.00      104.58     25.28 o 
  -3  -2  10     1983.89     1966.29     63.24 o 
  -2  -2  10     1873.56     1905.18     63.56 o 
  -1  -2  10        0.72       18.45     25.09 o 
   0  -2  10     2179.85     2045.11     69.21 o 
  -5  -1  10     1927.28     1955.38     64.02 o 
  -4  -1  10      843.04      818.57     42.55 o 
  -3  -1  10       77.87       82.13     24.23 o 
  -2  -1  10     1757.52     1790.23     62.18 o 
  -1  -1  10     1095.01     1084.74     49.74 o 
  -4   0  10     2172.16     2103.33     66.55 o 
  -3   0  10      861.52      841.46     43.50 o 
  -2   0  10      386.10      366.02     34.51 o 
                                                 
